# Supplementary material for: Ovarian proteomic study reveals the possible molecular mechanism for hyperprolificacy of Small Tail Han sheep
Source: Sci Rep. 2016 Jun 8;6:27606. doi: 10.1038/srep27606 (PMC4897777; doi:10.1038/srep27606)
Supplement: Supplementary Table S2 [file srep27606-s3.xls]

Protein	Description	biological_process	cellular_component	molecular_function
gi|426252060|ref|XP_004019736.1|	PREDICTED: barrier-to-autointegration factor [Ovis aries]|426252060|ref|XP_004019736.1|	biological_regulation cellular_process metabolic_process multi-organism_process regulation_of_biological_process reproduction reproductive_process response_to_stimulus	cell cell_part membrane-enclosed_lumen organelle organelle_part	binding
gi|426251998|ref|XP_004019706.1|	PREDICTED: LOW QUALITY PROTEIN: splicing factor 1 [Ovis aries]|426251998|ref|XP_004019706.1|	biological_regulation cellular_component_organization_or_biogenesis cellular_process developmental_process localization metabolic_process multicellular_organismal_process negative_regulation_of_biological_process positive_regulation_of_biological_process regulation_of_biological_process reproduction reproductive_process response_to_stimulus rhythmic_process signaling single-organism_process	cell cell_part macromolecular_complex membrane-enclosed_lumen organelle organelle_part	binding molecular_transducer_activity nucleic_acid_binding_transcription_factor_activity protein_binding_transcription_factor_activity receptor_activity
gi|426219839|ref|XP_004004125.1|	PREDICTED: mimecan isoform 2 [Ovis aries] >gi|426219837|ref|XP_004004124.1| PREDICTED: mimecan isoform 1 [Ovis aries]|426219839|ref|XP_004004125.1|	biological_regulation cellular_process metabolic_process negative_regulation_of_biological_process regulation_of_biological_process single-organism_process	cell cell_part extracellular_matrix extracellular_region extracellular_region_part membrane-enclosed_lumen organelle organelle_part	binding
gi|187936989|ref|NP_001120755.1|	ras-related protein Rab-28 [Ovis aries] >gi|186886446|gb|ACC93599.1| RAS oncogene family 28 protein [Ovis aries]|187936989|ref|NP_001120755.1|	biological_regulation cellular_process metabolic_process regulation_of_biological_process response_to_stimulus signaling single-organism_process	cell cell_part membrane	binding catalytic_activity
gi|426225456|ref|XP_004006882.1|	PREDICTED: matrix Gla protein [Ovis aries]|426225456|ref|XP_004006882.1|	biological_adhesion biological_regulation cellular_component_organization_or_biogenesis cellular_process developmental_process multicellular_organismal_process regulation_of_biological_process response_to_stimulus single-organism_process	cell cell_part extracellular_matrix extracellular_region extracellular_region_part macromolecular_complex organelle	binding structural_molecule_activity
gi|426224496|ref|XP_004006406.1|	PREDICTED: ATP synthase subunit g	cellular_process establishment_of_localization localization metabolic_process single-organism_process	cell cell_part macromolecular_complex membrane membrane_part organelle organelle_part	transporter_activity
gi|426246672|ref|XP_004017116.1|	PREDICTED: activated RNA polymerase II transcriptional coactivator p15 [Ovis aries]|426246672|ref|XP_004017116.1|	biological_regulation cellular_process metabolic_process regulation_of_biological_process	cell cell_part macromolecular_complex membrane-enclosed_lumen organelle organelle_part	binding protein_binding_transcription_factor_activity
gi|426239553|ref|XP_004013685.1|	PREDICTED: poly [ADP-ribose] polymerase 1 [Ovis aries]|426239553|ref|XP_004013685.1|	biological_regulation cellular_component_organization_or_biogenesis cellular_process growth metabolic_process negative_regulation_of_biological_process regulation_of_biological_process response_to_stimulus signaling single-organism_process	cell cell_part macromolecular_complex membrane-enclosed_lumen organelle organelle_part	binding catalytic_activity
gi|426219501|ref|XP_004003960.1|	PREDICTED: stefin-C-like [Ovis aries]|426219501|ref|XP_004003960.1|	biological_regulation cellular_process metabolic_process multicellular_organismal_process regulation_of_biological_process response_to_stimulus single-organism_process	cell cell_part membrane-enclosed_lumen organelle organelle_part	binding enzyme_regulator_activity
gi|426227909|ref|XP_004008057.1|	PREDICTED: N-alpha-acetyltransferase 38	cellular_process metabolic_process	cell cell_part macromolecular_complex organelle	binding catalytic_activity
gi|426238299|ref|XP_004013092.1|	PREDICTED: WD repeat domain phosphoinositide-interacting protein 3 [Ovis aries]|426238299|ref|XP_004013092.1|	cellular_component_organization_or_biogenesis cellular_process metabolic_process response_to_stimulus single-organism_process	cell cell_part	binding
gi|426224893|ref|XP_004006603.1|	PREDICTED: serine hydroxymethyltransferase	biological_regulation cellular_component_organization_or_biogenesis cellular_process metabolic_process positive_regulation_of_biological_process regulation_of_biological_process single-organism_process	cell cell_part membrane membrane-enclosed_lumen nucleoid organelle organelle_part	binding catalytic_activity
gi|426243910|ref|XP_004015784.1|	PREDICTED: LOW QUALITY PROTEIN: basal cell adhesion molecule [Ovis aries]|426243910|ref|XP_004015784.1|	biological_adhesion biological_regulation cellular_process regulation_of_biological_process response_to_stimulus signaling single-organism_process	cell cell_part membrane membrane_part	binding molecular_transducer_activity receptor_activity
gi|426220364|ref|XP_004004386.1|	PREDICTED: phosphoglucomutase-like protein 5 [Ovis aries]|426220364|ref|XP_004004386.1|	biological_adhesion cellular_process metabolic_process single-organism_process	cell cell_junction cell_part macromolecular_complex membrane membrane_part organelle organelle_part	binding catalytic_activity structural_molecule_activity
gi|426256082|ref|XP_004021674.1|	PREDICTED: RUN and FYVE domain-containing protein 2 [Ovis aries]|426256082|ref|XP_004021674.1|		cell cell_part membrane-enclosed_lumen organelle organelle_part	binding
gi|426240018|ref|XP_004013912.1|	PREDICTED: actin-related protein 2/3 complex subunit 5 [Ovis aries]|426240018|ref|XP_004013912.1|	biological_regulation cellular_component_organization_or_biogenesis cellular_process regulation_of_biological_process single-organism_process	cell cell_part macromolecular_complex organelle organelle_part	binding structural_molecule_activity
gi|426245474|ref|XP_004016535.1|	PREDICTED: thioredoxin-related transmembrane protein 2 isoform 1 [Ovis aries]|426245474|ref|XP_004016535.1|	biological_regulation cellular_process regulation_of_biological_process single-organism_process	membrane membrane_part
gi|426223953|ref|XP_004006138.1|	PREDICTED: dynactin subunit 1 isoform 1 [Ovis aries]|426223953|ref|XP_004006138.1|		cell cell_part macromolecular_complex organelle organelle_part
gi|426227849|ref|XP_004008027.1|	PREDICTED: 2-oxoglutarate dehydrogenase	cellular_process developmental_process localization locomotion metabolic_process multicellular_organismal_process single-organism_process	cell cell_part membrane membrane-enclosed_lumen organelle organelle_part	binding catalytic_activity
gi|426221663|ref|XP_004005028.1|	PREDICTED: collagen alpha-3(IV) chain [Ovis aries]|426221663|ref|XP_004005028.1|	biological_regulation cellular_process developmental_process multicellular_organismal_process regulation_of_biological_process single-organism_process	extracellular_matrix extracellular_matrix_part extracellular_region extracellular_region_part
gi|426237725|ref|XP_004012808.1|	PREDICTED: luc7-like protein 3 [Ovis aries]|426237725|ref|XP_004012808.1|	cellular_process metabolic_process response_to_stimulus single-organism_process	cell cell_junction cell_part membrane-enclosed_lumen organelle organelle_part	binding
gi|426226149|ref|XP_004007212.1|	PREDICTED: LOW QUALITY PROTEIN: dynamin-1 [Ovis aries]|426226149|ref|XP_004007212.1|	cellular_component_organization_or_biogenesis cellular_process establishment_of_localization localization metabolic_process single-organism_process	cell cell_part macromolecular_complex membrane membrane_part organelle organelle_part	binding catalytic_activity
gi|426248575|ref|XP_004018038.1|	PREDICTED: tryptophan--tRNA ligase	biological_regulation cellular_process developmental_process metabolic_process multicellular_organismal_process negative_regulation_of_biological_process regulation_of_biological_process single-organism_process	cell cell_part	binding catalytic_activity
gi|426233134|ref|XP_004010572.1|	PREDICTED: thioredoxin-related transmembrane protein 1 [Ovis aries]|426233134|ref|XP_004010572.1|	biological_regulation cellular_process establishment_of_localization growth immune_system_process localization metabolic_process positive_regulation_of_biological_process regulation_of_biological_process response_to_stimulus signaling single-organism_process	cell cell_part membrane membrane_part organelle organelle_part	catalytic_activity
gi|426244714|ref|XP_004023350.1|	PREDICTED: LOW QUALITY PROTEIN: heat shock cognate 71 kDa protein [Ovis aries]|426244714|ref|XP_004023350.1|	biological_regulation cellular_component_organization_or_biogenesis cellular_process establishment_of_localization localization metabolic_process multi-organism_process multicellular_organismal_process negative_regulation_of_biological_process regulation_of_biological_process reproduction reproductive_process response_to_stimulus signaling single-organism_process	cell cell_part extracellular_region extracellular_region_part macromolecular_complex membrane membrane-enclosed_lumen organelle organelle_part synapse synapse_part	binding catalytic_activity
gi|426242037|ref|XP_004014885.1|	PREDICTED: LOW QUALITY PROTEIN: 1-phosphatidylinositol 4	biological_regulation cellular_component_organization_or_biogenesis cellular_process developmental_process establishment_of_localization immune_system_process localization locomotion metabolic_process multi-organism_process multicellular_organismal_process positive_regulation_of_biological_process regulation_of_biological_process reproduction reproductive_process response_to_stimulus signaling si…	cell cell_part macromolecular_complex membrane organelle organelle_part	binding catalytic_activity molecular_transducer_activity
gi|426247836|ref|XP_004017682.1|	PREDICTED: phosphatidylinositol transfer protein beta isoform [Ovis aries]|426247836|ref|XP_004017682.1|	cellular_process developmental_process establishment_of_localization localization metabolic_process multicellular_organismal_process single-organism_process	cell cell_part membrane membrane_part organelle organelle_part	binding transporter_activity
gi|426248750|ref|XP_004018122.1|	PREDICTED: pro-cathepsin H [Ovis aries]|426248750|ref|XP_004018122.1|	biological_regulation cell_killing cellular_process developmental_process immune_system_process localization locomotion metabolic_process multicellular_organismal_process negative_regulation_of_biological_process positive_regulation_of_biological_process regulation_of_biological_process response_to_stimulus signaling single-organism_process	cell cell_part extracellular_region extracellular_region_part organelle	binding catalytic_activity enzyme_regulator_activity molecular_transducer_activity receptor_activity
gi|426229205|ref|XP_004008681.1|	PREDICTED: LOW QUALITY PROTEIN: AP-3 complex subunit delta-1 [Ovis aries]|426229205|ref|XP_004008681.1|	biological_regulation cellular_component_organization_or_biogenesis cellular_process developmental_process establishment_of_localization immune_system_process localization multicellular_organismal_process positive_regulation_of_biological_process regulation_of_biological_process signaling single-organism_process	cell cell_part macromolecular_complex membrane membrane_part organelle organelle_part synapse synapse_part	transporter_activity
gi|426218284|ref|XP_004003379.1|	PREDICTED: serotransferrin [Ovis aries]|426218284|ref|XP_004003379.1|	biological_regulation cellular_process establishment_of_localization localization single-organism_process	cell cell_part extracellular_region membrane membrane_part organelle	binding
gi|57619277|ref|NP_001009756.1|	potassium-chloride cotransporter-1 [Ovis aries] >gi|31324218|gb|AAP47188.1| potassium-chloride cotransporter-1 [Ovis aries]|57619277|ref|NP_001009756.1|	cellular_process establishment_of_localization localization single-organism_process	membrane membrane_part	transporter_activity
gi|426258729|ref|XP_004022960.1|	PREDICTED: uncharacterized protein LOC101112462	biological_regulation cellular_process regulation_of_biological_process response_to_stimulus signaling single-organism_process	cell cell_part membrane-enclosed_lumen organelle organelle_part	binding
gi|426225676|ref|XP_004006989.1|	PREDICTED: tapasin-related protein [Ovis aries]|426225676|ref|XP_004006989.1|		cell cell_part membrane membrane_part
gi|426246566|ref|XP_004017063.1|	PREDICTED: succinyl-CoA:3-ketoacid coenzyme A transferase 1	biological_regulation cellular_process developmental_process establishment_of_localization localization metabolic_process multicellular_organismal_process positive_regulation_of_biological_process regulation_of_biological_process response_to_stimulus signaling single-organism_process	cell cell_part membrane-enclosed_lumen organelle organelle_part	binding catalytic_activity
gi|426219705|ref|XP_004004059.1|	PREDICTED: hydroxysteroid dehydrogenase-like protein 2 [Ovis aries]|426219705|ref|XP_004004059.1|	metabolic_process	cell cell_part organelle	binding catalytic_activity
gi|426219073|ref|XP_004003754.1|	PREDICTED: olfactory receptor 6N2-like [Ovis aries]|426219073|ref|XP_004003754.1|	biological_regulation cellular_process multicellular_organismal_process regulation_of_biological_process response_to_stimulus signaling single-organism_process	membrane membrane_part	molecular_transducer_activity receptor_activity
gi|426253085|ref|XP_004020231.1|	PREDICTED: xaa-Pro aminopeptidase 1 isoform 1 [Ovis aries]|426253085|ref|XP_004020231.1|	cellular_process metabolic_process	cell cell_part	binding catalytic_activity
gi|426248752|ref|XP_004018123.1|	PREDICTED: fumarylacetoacetase [Ovis aries]|426248752|ref|XP_004018123.1|	cellular_process metabolic_process	cell cell_part	binding catalytic_activity
gi|426221856|ref|XP_004005122.1|	PREDICTED: replication protein A 32 kDa subunit [Ovis aries]|426221856|ref|XP_004005122.1|	biological_regulation cellular_component_organization_or_biogenesis cellular_process metabolic_process regulation_of_biological_process response_to_stimulus single-organism_process	cell cell_part macromolecular_complex membrane-enclosed_lumen organelle organelle_part	binding
gi|426230238|ref|XP_004009184.1|	PREDICTED: LOW QUALITY PROTEIN: probable cation-transporting ATPase 13A1 [Ovis aries]|426230238|ref|XP_004009184.1|	establishment_of_localization localization single-organism_process	membrane membrane_part	binding catalytic_activity transporter_activity
gi|426223092|ref|XP_004005713.1|	PREDICTED: ribosome-recycling factor	cellular_component_organization_or_biogenesis cellular_process metabolic_process single-organism_process	cell cell_part organelle
gi|426255588|ref|XP_004021430.1|	PREDICTED: heterogeneous nuclear ribonucleoprotein F isoform 3 [Ovis aries] >gi|426255586|ref|XP_004021429.1| PREDICTED: heterogeneous nuclear ribonucleoprotein F isoform 2 [Ovis aries] >gi|426255584|ref|XP_004021428.1| PREDICTED: heterogeneous nucl|426255588|ref|XP_004021430.1|	biological_regulation cellular_process metabolic_process regulation_of_biological_process	cell cell_part macromolecular_complex membrane-enclosed_lumen organelle organelle_part	binding
gi|426251619|ref|XP_004019519.1|	PREDICTED: L-lactate dehydrogenase A chain isoform 3 [Ovis aries]|426251619|ref|XP_004019519.1|	cellular_process metabolic_process	cell cell_part organelle
gi|426252873|ref|XP_004020127.1|	PREDICTED: LOW QUALITY PROTEIN: RRP12-like protein [Ovis aries]|426252873|ref|XP_004020127.1|		cell cell_part membrane membrane_part membrane-enclosed_lumen organelle organelle_part
gi|426224271|ref|XP_004006297.1|	PREDICTED: plasma membrane calcium-transporting ATPase 1 isoform 2 [Ovis aries]|426224271|ref|XP_004006297.1|	biological_regulation cellular_process developmental_process establishment_of_localization localization metabolic_process multicellular_organismal_process negative_regulation_of_biological_process regulation_of_biological_process response_to_stimulus single-organism_process	cell cell_part membrane membrane_part	binding catalytic_activity transporter_activity
gi|426245029|ref|XP_004016318.1|	PREDICTED: ribonucleoside-diphosphate reductase large subunit [Ovis aries]|426245029|ref|XP_004016318.1|	cellular_component_organization_or_biogenesis cellular_process developmental_process metabolic_process multicellular_organismal_process reproduction reproductive_process response_to_stimulus single-organism_process	cell cell_part macromolecular_complex membrane-enclosed_lumen organelle organelle_part	binding catalytic_activity
gi|426233302|ref|XP_004010656.1|	PREDICTED: tropomodulin-2 isoform 1 [Ovis aries]|426233302|ref|XP_004010656.1|	biological_regulation cellular_process developmental_process multicellular_organismal_process positive_regulation_of_biological_process regulation_of_biological_process response_to_stimulus signaling single-organism_process	cell cell_part organelle	binding
gi|197245343|ref|NP_001127776.1|	integral membrane protein 2B [Ovis aries] >gi|193245510|gb|ACF16973.1| ITM2B [Ovis aries]|197245343|ref|NP_001127776.1|	biological_regulation cellular_process developmental_process metabolic_process multicellular_organismal_process negative_regulation_of_biological_process positive_regulation_of_biological_process regulation_of_biological_process single-organism_process	cell cell_part extracellular_region extracellular_region_part membrane membrane_part organelle organelle_part	binding
gi|426237360|ref|XP_004012629.1|	PREDICTED: LOW QUALITY PROTEIN: XIAP-associated factor 1 [Ovis aries]|426237360|ref|XP_004012629.1|	biological_regulation cellular_process immune_system_process regulation_of_biological_process response_to_stimulus signaling single-organism_process	cell cell_part organelle	binding
gi|426234955|ref|XP_004011457.1|	PREDICTED: nucleoporin Nup43 [Ovis aries]|426234955|ref|XP_004011457.1|	biological_regulation cellular_component_organization_or_biogenesis cellular_process establishment_of_localization localization metabolic_process multi-organism_process regulation_of_biological_process response_to_stimulus signaling single-organism_process	cell cell_part macromolecular_complex membrane membrane_part organelle organelle_part	binding
gi|426216194|ref|XP_004002351.1|	PREDICTED: putative adenosylhomocysteinase 2 isoform 4 [Ovis aries]|426216194|ref|XP_004002351.1|	biological_regulation cellular_process establishment_of_localization localization metabolic_process positive_regulation_of_biological_process regulation_of_biological_process single-organism_process	cell cell_part organelle	binding catalytic_activity
gi|426247234|ref|XP_004017391.1|	PREDICTED: 26S proteasome non-ATPase regulatory subunit 9 isoform 1 [Ovis aries]|426247234|ref|XP_004017391.1|	biological_regulation cellular_component_organization_or_biogenesis cellular_process establishment_of_localization immune_system_process localization metabolic_process multi-organism_process negative_regulation_of_biological_process positive_regulation_of_biological_process regulation_of_biological_process response_to_stimulus signaling single-organism_process	cell cell_part macromolecular_complex membrane-enclosed_lumen organelle organelle_part	binding protein_binding_transcription_factor_activity
gi|426220761|ref|XP_004004582.1|	PREDICTED: sperm-specific antigen 2 isoform 1 [Ovis aries]|426220761|ref|XP_004004582.1|		cell cell_part membrane	binding
gi|426252014|ref|XP_004019714.1|	PREDICTED: ubiquitin-like protein FUBI [Ovis aries]|426252014|ref|XP_004019714.1|	cellular_component_organization_or_biogenesis cellular_process establishment_of_localization localization metabolic_process multi-organism_process reproduction reproductive_process single-organism_process	cell cell_part macromolecular_complex organelle organelle_part	binding structural_molecule_activity
gi|426226921|ref|XP_004007581.1|	PREDICTED: dynamin-1-like protein [Ovis aries]|426226921|ref|XP_004007581.1|	biological_regulation cellular_component_organization_or_biogenesis cellular_process developmental_process establishment_of_localization localization positive_regulation_of_biological_process regulation_of_biological_process response_to_stimulus signaling single-organism_process	cell cell_part macromolecular_complex membrane organelle organelle_part	binding catalytic_activity
gi|426224167|ref|XP_004006245.1|	PREDICTED: 60S ribosomal protein L10a-like [Ovis aries]|426224167|ref|XP_004006245.1|	cellular_component_organization_or_biogenesis cellular_process developmental_process establishment_of_localization localization metabolic_process multi-organism_process reproduction reproductive_process single-organism_process	cell cell_part macromolecular_complex organelle organelle_part	binding structural_molecule_activity
gi|426249072|ref|XP_004018276.1|	PREDICTED: 3-ketoacyl-CoA thiolase	cellular_process metabolic_process	cell cell_part membrane-enclosed_lumen organelle organelle_part	binding catalytic_activity
gi|426229247|ref|XP_004008702.1|	PREDICTED: fibrillin-2 [Ovis aries]|426229247|ref|XP_004008702.1|	biological_regulation cellular_process developmental_process localization multicellular_organismal_process negative_regulation_of_biological_process positive_regulation_of_biological_process regulation_of_biological_process response_to_stimulus signaling single-organism_process	extracellular_matrix extracellular_matrix_part extracellular_region extracellular_region_part	binding structural_molecule_activity
gi|426251410|ref|XP_004019416.1|	PREDICTED: enoyl-CoA delta isomerase 2			binding catalytic_activity
gi|426241993|ref|XP_004014864.1|	PREDICTED: microtubule-associated proteins 1A/1B light chain 3A	cellular_component_organization_or_biogenesis cellular_process metabolic_process response_to_stimulus single-organism_process	cell cell_part macromolecular_complex membrane organelle organelle_part	binding
gi|426251481|ref|XP_004019450.1|	PREDICTED: protein Hikeshi [Ovis aries]|426251481|ref|XP_004019450.1|	cellular_component_organization_or_biogenesis cellular_process developmental_process establishment_of_localization localization multicellular_organismal_process response_to_stimulus single-organism_process	cell cell_part organelle	binding transporter_activity
gi|187936983|ref|NP_001120752.1|	ADP/ATP translocase 3 [Ovis aries] >gi|186886458|gb|ACC93605.1| SLC25A6 [Ovis aries]|187936983|ref|NP_001120752.1|	biological_regulation cellular_component_organization_or_biogenesis cellular_process establishment_of_localization localization metabolic_process multi-organism_process positive_regulation_of_biological_process regulation_of_biological_process reproduction reproductive_process response_to_stimulus signaling single-organism_process	cell cell_part macromolecular_complex membrane membrane_part membrane-enclosed_lumen nucleoid organelle organelle_part	transporter_activity
gi|426255033|ref|XP_004021170.1|	PREDICTED: phosphoglycolate phosphatase	biological_regulation cellular_process establishment_of_localization localization metabolic_process negative_regulation_of_biological_process regulation_of_biological_process response_to_stimulus single-organism_process	cell cell_junction cell_part membrane membrane_part organelle organelle_part	binding catalytic_activity transporter_activity
gi|426243862|ref|XP_004015762.1|	PREDICTED: rho guanine nucleotide exchange factor 1 [Ovis aries]|426243862|ref|XP_004015762.1|	biological_regulation cellular_component_organization_or_biogenesis cellular_process developmental_process multicellular_organismal_process negative_regulation_of_biological_process regulation_of_biological_process response_to_stimulus signaling single-organism_process	cell cell_part membrane	binding enzyme_regulator_activity
gi|426249313|ref|XP_004018394.1|	PREDICTED: 26S proteasome non-ATPase regulatory subunit 6 isoform 1 [Ovis aries]|426249313|ref|XP_004018394.1|	biological_regulation cellular_process immune_system_process metabolic_process multi-organism_process negative_regulation_of_biological_process positive_regulation_of_biological_process regulation_of_biological_process response_to_stimulus signaling single-organism_process	cell cell_part macromolecular_complex membrane-enclosed_lumen organelle organelle_part	catalytic_activity
gi|426217405|ref|XP_004002944.1|	PREDICTED: CD166 antigen [Ovis aries]|426217405|ref|XP_004002944.1|	biological_adhesion biological_regulation cellular_component_organization_or_biogenesis cellular_process developmental_process locomotion multicellular_organismal_process regulation_of_biological_process response_to_stimulus signaling single-organism_process	cell cell_part membrane membrane_part	binding
gi|426247700|ref|XP_004017616.1|	PREDICTED: transmembrane emp24 domain-containing protein 2 [Ovis aries]|426247700|ref|XP_004017616.1|	biological_regulation cellular_component_organization_or_biogenesis cellular_process developmental_process establishment_of_localization growth localization metabolic_process multi-organism_process multicellular_organismal_process positive_regulation_of_biological_process regulation_of_biological_process reproduction reproductive_process single-organism_process	cell cell_part membrane membrane_part organelle organelle_part	binding
gi|426242365|ref|XP_004015043.1|	PREDICTED: liver carboxylesterase-like isoform 1 [Ovis aries]|426242365|ref|XP_004015043.1|			catalytic_activity
gi|426224107|ref|XP_004006215.1|	PREDICTED: LOW QUALITY PROTEIN: U5 small nuclear ribonucleoprotein 200 kDa helicase [Ovis aries]|426224107|ref|XP_004006215.1|	cellular_component_organization_or_biogenesis cellular_process metabolic_process	cell cell_part macromolecular_complex membrane-enclosed_lumen organelle organelle_part	binding catalytic_activity
gi|426256822|ref|XP_004022036.1|	PREDICTED: dystrophin isoform 1 [Ovis aries]|426256822|ref|XP_004022036.1|	biological_regulation cellular_component_organization_or_biogenesis cellular_process developmental_process metabolic_process multicellular_organismal_process regulation_of_biological_process signaling single-organism_process	cell cell_junction cell_part macromolecular_complex membrane membrane_part organelle organelle_part synapse	binding structural_molecule_activity
gi|426229806|ref|XP_004008974.1|	PREDICTED: RNA-binding protein 27 [Ovis aries]|426229806|ref|XP_004008974.1|		cell cell_part membrane-enclosed_lumen organelle organelle_part	binding
gi|426221256|ref|XP_004004826.1|	PREDICTED: serum deprivation-response protein [Ovis aries]|426221256|ref|XP_004004826.1|		cell cell_part membrane membrane_part organelle	binding
gi|426246789|ref|XP_004023247.1|	PREDICTED: LOW QUALITY PROTEIN: sorting nexin-18-like	biological_regulation cellular_process establishment_of_localization localization metabolic_process regulation_of_biological_process single-organism_process	cell cell_part membrane membrane_part organelle organelle_part	binding
gi|426228756|ref|XP_004008462.1|	PREDICTED: coatomer subunit epsilon isoform 1 [Ovis aries]|426228756|ref|XP_004008462.1|	cellular_process establishment_of_localization localization single-organism_process	cell cell_part macromolecular_complex membrane membrane_part organelle organelle_part	binding structural_molecule_activity
gi|426246668|ref|XP_004017114.1|	PREDICTED: threonine--tRNA ligase	cellular_process metabolic_process	cell cell_part organelle	binding catalytic_activity
gi|426224979|ref|XP_004006646.1|	PREDICTED: ras-related protein Rab-5B isoform 1 [Ovis aries]|426224979|ref|XP_004006646.1|	biological_regulation cellular_component_organization_or_biogenesis cellular_process establishment_of_localization localization metabolic_process regulation_of_biological_process response_to_stimulus signaling single-organism_process	cell cell_part membrane organelle organelle_part	binding catalytic_activity
gi|426231411|ref|XP_004009732.1|	PREDICTED: eukaryotic translation initiation factor 4E [Ovis aries]|426231411|ref|XP_004009732.1|	biological_regulation cellular_process developmental_process establishment_of_localization localization metabolic_process multi-organism_process multicellular_organismal_process positive_regulation_of_biological_process regulation_of_biological_process reproduction reproductive_process response_to_stimulus signaling single-organism_process	cell cell_part macromolecular_complex organelle	binding
gi|426239569|ref|XP_004013692.1|	PREDICTED: LOW QUALITY PROTEIN: saccharopine dehydrogenase-like oxidoreductase [Ovis aries]|426239569|ref|XP_004013692.1|	metabolic_process	cell cell_part organelle	binding catalytic_activity
gi|426236903|ref|XP_004012404.1|	PREDICTED: collagen alpha-1(IV) chain [Ovis aries]|426236903|ref|XP_004012404.1|	cellular_process developmental_process multicellular_organismal_process response_to_stimulus single-organism_process	extracellular_region	binding
gi|426222012|ref|XP_004005199.1|	PREDICTED: ubiquitin carboxyl-terminal hydrolase 48 [Ovis aries]|426222012|ref|XP_004005199.1|	cellular_process metabolic_process	cell cell_part membrane membrane_part membrane-enclosed_lumen organelle organelle_part synapse synapse_part	catalytic_activity
gi|426252793|ref|XP_004020087.1|	PREDICTED: myoferlin isoform 1 [Ovis aries]|426252793|ref|XP_004020087.1|	biological_regulation cellular_component_organization_or_biogenesis cellular_process multicellular_organismal_process regulation_of_biological_process response_to_stimulus signaling single-organism_process	cell cell_part membrane membrane_part organelle organelle_part	binding
gi|426216264|ref|XP_004002385.1|	PREDICTED: 40S ribosomal protein S6-like [Ovis aries]|426216264|ref|XP_004002385.1|	biological_regulation cellular_component_organization_or_biogenesis cellular_process developmental_process establishment_of_localization immune_system_process localization metabolic_process multi-organism_process multicellular_organismal_process negative_regulation_of_biological_process positive_regulation_of_biological_process regulation_of_biological_process reproduction reproductive_process re…	cell cell_part macromolecular_complex membrane-enclosed_lumen organelle organelle_part	binding structural_molecule_activity
gi|426225919|ref|XP_004007106.1|	PREDICTED: arylsulfatase A [Ovis aries]|426225919|ref|XP_004007106.1|	cellular_process developmental_process establishment_of_localization localization metabolic_process multicellular_organismal_process reproduction reproductive_process response_to_stimulus single-organism_process	cell cell_part extracellular_region extracellular_region_part membrane membrane_part organelle	binding catalytic_activity
gi|426248466|ref|XP_004017984.1|	PREDICTED: creatine kinase U-type	cellular_process metabolic_process	cell cell_part membrane organelle organelle_part	binding catalytic_activity
gi|240849325|ref|NP_001155342.1|	ras-related protein Rab-9A [Ovis aries] >gi|238566792|gb|ACR46633.1| RAB9A [Ovis aries]|240849325|ref|NP_001155342.1|	biological_regulation cellular_process establishment_of_localization localization metabolic_process multicellular_organismal_process positive_regulation_of_biological_process regulation_of_biological_process response_to_stimulus signaling single-organism_process	cell cell_part membrane membrane_part organelle organelle_part	binding catalytic_activity
gi|426225045|ref|XP_004006678.1|	PREDICTED: leukotriene A-4 hydrolase isoform 1 [Ovis aries]|426225045|ref|XP_004006678.1|	cellular_process developmental_process metabolic_process multicellular_organismal_process response_to_stimulus single-organism_process	cell cell_part membrane-enclosed_lumen organelle organelle_part	binding catalytic_activity
gi|426239036|ref|XP_004013438.1|	PREDICTED: synaptonemal complex protein SC65 [Ovis aries]|426239036|ref|XP_004013438.1|	cellular_component_organization_or_biogenesis cellular_process reproduction single-organism_process	cell cell_part membrane-enclosed_lumen organelle organelle_part
gi|426242272|ref|XP_004014998.1|	PREDICTED: ER membrane protein complex subunit 8 [Ovis aries]|426242272|ref|XP_004014998.1|		cell cell_part macromolecular_complex membrane membrane_part organelle organelle_part
gi|426223643|ref|XP_004005984.1|	PREDICTED: LOW QUALITY PROTEIN: EGF-containing fibulin-like extracellular matrix protein 1 [Ovis aries]|426223643|ref|XP_004005984.1|	biological_regulation cellular_process developmental_process metabolic_process multicellular_organismal_process negative_regulation_of_biological_process regulation_of_biological_process response_to_stimulus signaling single-organism_process	extracellular_matrix extracellular_region extracellular_region_part	binding catalytic_activity molecular_transducer_activity receptor_activity
gi|426248906|ref|XP_004018196.1|	PREDICTED: echinoderm microtubule-associated protein-like 1 [Ovis aries]|426248906|ref|XP_004018196.1|		cell cell_part macromolecular_complex organelle organelle_part	binding
gi|426227296|ref|XP_004007754.1|	PREDICTED: A-kinase anchor protein 9 [Ovis aries]|426227296|ref|XP_004007754.1|	biological_regulation cellular_process establishment_of_localization localization multicellular_organismal_process regulation_of_biological_process response_to_stimulus signaling single-organism_process	cell cell_part organelle organelle_part	binding catalytic_activity
gi|426252482|ref|XP_004019941.1|	PREDICTED: LOW QUALITY PROTEIN: E3 ubiquitin-protein ligase synoviolin [Ovis aries]|426252482|ref|XP_004019941.1|	biological_regulation cellular_process developmental_process metabolic_process multicellular_organismal_process positive_regulation_of_biological_process regulation_of_biological_process response_to_stimulus signaling single-organism_process	cell cell_part macromolecular_complex membrane membrane_part membrane-enclosed_lumen organelle organelle_part	binding catalytic_activity
gi|426234560|ref|XP_004011262.1|	PREDICTED: protein-methionine sulfoxide oxidase MICAL1 isoform 1 [Ovis aries]|426234560|ref|XP_004011262.1|	biological_regulation cellular_component_organization_or_biogenesis cellular_process metabolic_process negative_regulation_of_biological_process regulation_of_biological_process response_to_stimulus signaling single-organism_process	cell cell_part macromolecular_complex organelle organelle_part	binding catalytic_activity
gi|426229944|ref|XP_004009043.1|	PREDICTED: ras GTPase-activating protein-binding protein 1 isoform 3 [Ovis aries] >gi|426229942|ref|XP_004009042.1| PREDICTED: ras GTPase-activating protein-binding protein 1 isoform 2 [Ovis aries] >gi|426229940|ref|XP_004009041.1| PREDICTED: ras GT|426229944|ref|XP_004009043.1|	biological_regulation cellular_process establishment_of_localization localization regulation_of_biological_process response_to_stimulus signaling single-organism_process	cell cell_part membrane organelle	binding catalytic_activity
gi|426250891|ref|XP_004019166.1|	PREDICTED: protein DEK [Ovis aries]|426250891|ref|XP_004019166.1|	biological_regulation cellular_process metabolic_process multi-organism_process regulation_of_biological_process reproduction reproductive_process response_to_stimulus signaling single-organism_process	cell cell_part organelle	binding
gi|426247071|ref|XP_004017310.1|	PREDICTED: heat shock 70 kDa protein 4L [Ovis aries]|426247071|ref|XP_004017310.1|	cellular_process metabolic_process response_to_stimulus	cell cell_part organelle	binding
gi|426241344|ref|XP_004014551.1|	PREDICTED: charged multivesicular body protein 4b [Ovis aries]|426241344|ref|XP_004014551.1|	cellular_component_organization_or_biogenesis cellular_process establishment_of_localization localization single-organism_process	cell cell_part membrane organelle	binding
gi|261244996|ref|NP_001159653.1|	matrix metalloproteinase-14 precursor [Ovis aries] >gi|256665391|gb|ACV04841.1| membrane-inserted matrix metallopeptidase 14 [Ovis aries]|261244996|ref|NP_001159653.1|	biological_adhesion biological_regulation cellular_component_organization_or_biogenesis cellular_process developmental_process growth localization locomotion metabolic_process multicellular_organismal_process negative_regulation_of_biological_process positive_regulation_of_biological_process regulation_of_biological_process reproduction reproductive_process response_to_stimulus rhythmic_process s…	cell cell_part extracellular_matrix membrane membrane_part membrane-enclosed_lumen organelle organelle_part	binding catalytic_activity enzyme_regulator_activity nucleic_acid_binding_transcription_factor_activity
gi|426229916|ref|XP_004009029.1|	PREDICTED: dynactin subunit 4 isoform 1 [Ovis aries]|426229916|ref|XP_004009029.1|	immune_system_process	cell cell_part organelle organelle_part	binding
gi|426239533|ref|XP_004013675.1|	PREDICTED: signal recognition particle 9 kDa protein isoform 1 [Ovis aries]|426239533|ref|XP_004013675.1|	biological_regulation cellular_process establishment_of_localization localization metabolic_process negative_regulation_of_biological_process regulation_of_biological_process single-organism_process	cell cell_part macromolecular_complex membrane membrane_part organelle organelle_part	binding
gi|147899370|ref|NP_001087257.1|	annexin A2 [Ovis aries] >gi|148876772|sp|A2SW69.1|ANXA2_SHEEP RecName: Full=Annexin A2	biological_regulation cellular_component_organization_or_biogenesis cellular_process developmental_process establishment_of_localization localization metabolic_process multicellular_organismal_process negative_regulation_of_biological_process positive_regulation_of_biological_process regulation_of_biological_process response_to_stimulus single-organism_process	cell cell_junction cell_part extracellular_matrix extracellular_matrix_part extracellular_region extracellular_region_part macromolecular_complex membrane membrane_part organelle organelle_part	binding enzyme_regulator_activity
gi|426255910|ref|XP_004021591.1|	PREDICTED: gamma-synuclein [Ovis aries]|426255910|ref|XP_004021591.1|	biological_regulation cellular_process establishment_of_localization localization multicellular_organismal_process regulation_of_biological_process response_to_stimulus signaling single-organism_process	cell cell_part organelle organelle_part
gi|426240327|ref|XP_004014061.1|	PREDICTED: mannan-binding lectin serine protease 2 [Ovis aries]|426240327|ref|XP_004014061.1|	biological_regulation immune_system_process metabolic_process positive_regulation_of_biological_process regulation_of_biological_process response_to_stimulus single-organism_process	extracellular_region	binding catalytic_activity
gi|426221813|ref|XP_004005101.1|	PREDICTED: protein 4.1 isoform 1 [Ovis aries]|426221813|ref|XP_004005101.1|	cellular_component_organization_or_biogenesis cellular_process single-organism_process	cell cell_part membrane membrane_part organelle	binding structural_molecule_activity
gi|240849253|ref|NP_001155362.1|	copine-1 [Ovis aries] >gi|238815013|gb|ACR56703.1| copine I [Ovis aries]|240849253|ref|NP_001155362.1|			binding
gi|426240976|ref|XP_004014368.1|	PREDICTED: dihydrodiol dehydrogenase 3-like [Ovis aries]|426240976|ref|XP_004014368.1|	cellular_process metabolic_process	cell cell_part	catalytic_activity
gi|426247222|ref|XP_004017385.1|	PREDICTED: CAP-Gly domain-containing linker protein 1 isoform 1 [Ovis aries]|426247222|ref|XP_004017385.1|	biological_regulation cellular_component_organization_or_biogenesis cellular_process establishment_of_localization localization positive_regulation_of_biological_process regulation_of_biological_process single-organism_process	cell cell_part macromolecular_complex membrane organelle organelle_part	binding
gi|426233634|ref|XP_004010820.1|	PREDICTED: protein numb homolog isoform 1 [Ovis aries]|426233634|ref|XP_004010820.1|	biological_regulation cellular_component_organization_or_biogenesis cellular_process developmental_process multicellular_organismal_process negative_regulation_of_biological_process positive_regulation_of_biological_process regulation_of_biological_process response_to_stimulus signaling single-organism_process	cell cell_part membrane membrane_part organelle	binding
gi|426241909|ref|XP_004014822.1|	PREDICTED: peptidyl-prolyl cis-trans isomerase FKBP1A [Ovis aries]|426241909|ref|XP_004014822.1|	biological_regulation cellular_component_organization_or_biogenesis cellular_process developmental_process establishment_of_localization immune_system_process localization metabolic_process multicellular_organismal_process negative_regulation_of_biological_process positive_regulation_of_biological_process regulation_of_biological_process response_to_stimulus signaling single-organism_process	cell cell_part membrane membrane_part organelle organelle_part	binding catalytic_activity molecular_transducer_activity receptor_activity transporter_activity
gi|426232128|ref|XP_004010086.1|	PREDICTED: aminoacyl tRNA synthase complex-interacting multifunctional protein 1 [Ovis aries]|426232128|ref|XP_004010086.1|	biological_adhesion biological_regulation cellular_process developmental_process immune_system_process localization locomotion metabolic_process multicellular_organismal_process negative_regulation_of_biological_process regulation_of_biological_process response_to_stimulus signaling single-organism_process	cell cell_part extracellular_region extracellular_region_part macromolecular_complex organelle	binding
gi|410066854|gb|AFV58068.1|	proteasome subunit alpha type	biological_regulation cellular_process immune_system_process metabolic_process multi-organism_process negative_regulation_of_biological_process positive_regulation_of_biological_process regulation_of_biological_process response_to_stimulus signaling single-organism_process	cell cell_part macromolecular_complex membrane-enclosed_lumen organelle organelle_part	binding catalytic_activity
gi|426244045|ref|XP_004015846.1|	PREDICTED: LOW QUALITY PROTEIN: glycogen [starch] synthase	cellular_process developmental_process metabolic_process multicellular_organismal_process single-organism_process	cell cell_part	binding catalytic_activity
gi|426241116|ref|XP_004014438.1|	PREDICTED: small nuclear ribonucleoprotein-associated protein B~ isoform 1 [Ovis aries]|426241116|ref|XP_004014438.1|	cellular_component_organization_or_biogenesis cellular_process metabolic_process	cell cell_part macromolecular_complex membrane-enclosed_lumen organelle organelle_part	binding
gi|426238695|ref|XP_004013283.1|	PREDICTED: carboxypeptidase D [Ovis aries]|426238695|ref|XP_004013283.1|	cellular_process metabolic_process response_to_stimulus single-organism_process	cell cell_part membrane membrane_part organelle	binding catalytic_activity
gi|195972815|ref|NP_001124407.1|	regucalcin [Ovis aries] >gi|193245514|gb|ACF16975.1| regucalcin [Ovis aries]|195972815|ref|NP_001124407.1|	biological_regulation cellular_process metabolic_process regulation_of_biological_process response_to_stimulus signaling single-organism_process	cell cell_part organelle	binding catalytic_activity enzyme_regulator_activity
gi|426256180|ref|XP_004021719.1|	PREDICTED: LOW QUALITY PROTEIN: rho guanine nucleotide exchange factor 10 [Ovis aries]|426256180|ref|XP_004021719.1|	biological_regulation cellular_component_organization_or_biogenesis cellular_process developmental_process metabolic_process multicellular_organismal_process positive_regulation_of_biological_process regulation_of_biological_process signaling single-organism_process	cell cell_part organelle organelle_part	binding enzyme_regulator_activity
gi|426218619|ref|XP_004003540.1|	PREDICTED: LOW QUALITY PROTEIN: peptidyl-prolyl cis-trans isomerase E-like [Ovis aries]|426218619|ref|XP_004003540.1|	biological_regulation cellular_process metabolic_process regulation_of_biological_process	cell cell_part macromolecular_complex organelle organelle_part	binding catalytic_activity
gi|426249435|ref|XP_004018455.1|	PREDICTED: twinfilin-2 [Ovis aries]|426249435|ref|XP_004018455.1|	biological_regulation cellular_component_organization_or_biogenesis cellular_process developmental_process growth localization multicellular_organismal_process negative_regulation_of_biological_process positive_regulation_of_biological_process regulation_of_biological_process response_to_stimulus signaling single-organism_process	cell cell_part organelle organelle_part	binding
gi|426257416|ref|XP_004022323.1|	PREDICTED: gamma-aminobutyric acid receptor subunit theta [Ovis aries]|426257416|ref|XP_004022323.1|	biological_regulation cellular_process establishment_of_localization localization regulation_of_biological_process response_to_stimulus signaling single-organism_process	cell cell_junction cell_part membrane membrane_part synapse synapse_part	molecular_transducer_activity receptor_activity transporter_activity
gi|426237340|ref|XP_004012619.1|	PREDICTED: tax1-binding protein 3 [Ovis aries]|426237340|ref|XP_004012619.1|	biological_regulation cellular_process developmental_process growth localization metabolic_process negative_regulation_of_biological_process regulation_of_biological_process response_to_stimulus signaling single-organism_process	cell cell_part membrane organelle	binding
gi|426223513|ref|XP_004005919.1|	PREDICTED: macrophage-capping protein isoform 2 [Ovis aries] >gi|426223511|ref|XP_004005918.1| PREDICTED: macrophage-capping protein isoform 1 [Ovis aries]|426223513|ref|XP_004005919.1|	biological_regulation cellular_component_organization_or_biogenesis cellular_process negative_regulation_of_biological_process regulation_of_biological_process single-organism_process	cell cell_part extracellular_region membrane membrane-enclosed_lumen organelle organelle_part	binding
gi|426221346|ref|XP_004004871.1|	PREDICTED: caspase-8 [Ovis aries]|426221346|ref|XP_004004871.1|	biological_regulation cellular_component_organization_or_biogenesis cellular_process developmental_process immune_system_process metabolic_process multi-organism_process multicellular_organismal_process positive_regulation_of_biological_process regulation_of_biological_process reproduction reproductive_process response_to_stimulus signaling single-organism_process	cell cell_part macromolecular_complex membrane membrane_part membrane-enclosed_lumen organelle organelle_part	binding catalytic_activity
gi|426257516|ref|XP_004022372.1|	PREDICTED: protein FAM127-like isoform 2 [Ovis aries] >gi|426257514|ref|XP_004022371.1| PREDICTED: protein FAM127-like isoform 1 [Ovis aries] >gi|426257512|ref|XP_004022370.1| PREDICTED: protein FAM127-like isoform 2 [Ovis aries] >gi|426257510|ref|X|426257516|ref|XP_004022372.1|		cell cell_part membrane
gi|426258280|ref|XP_004022742.1|	PREDICTED: hypoxanthine-guanine phosphoribosyltransferase [Ovis aries]|426258280|ref|XP_004022742.1|	biological_regulation cellular_component_organization_or_biogenesis cellular_process developmental_process immune_system_process metabolic_process multicellular_organismal_process positive_regulation_of_biological_process regulation_of_biological_process reproduction reproductive_process response_to_stimulus single-organism_process	cell cell_part	binding catalytic_activity
gi|426248358|ref|XP_004017930.1|	PREDICTED: probable D-tyrosyl-tRNA(Tyr) deacylase 2 [Ovis aries]|426248358|ref|XP_004017930.1|	cellular_process metabolic_process	cell cell_part	catalytic_activity
gi|426215154|ref|XP_004001839.1|	PREDICTED: proteasome subunit beta type-2 isoform 1 [Ovis aries]|426215154|ref|XP_004001839.1|	biological_regulation cellular_process immune_system_process metabolic_process multi-organism_process negative_regulation_of_biological_process positive_regulation_of_biological_process regulation_of_biological_process reproduction reproductive_process response_to_stimulus signaling single-organism_process	cell cell_part macromolecular_complex membrane-enclosed_lumen organelle organelle_part	catalytic_activity
gi|426247484|ref|XP_004017515.1|	PREDICTED: cytochrome b-c1 complex subunit 9-like [Ovis aries]|426247484|ref|XP_004017515.1|	cellular_process establishment_of_localization localization metabolic_process	cell cell_part membrane membrane_part organelle organelle_part	catalytic_activity transporter_activity
gi|426219121|ref|XP_004003778.1|	PREDICTED: LOW QUALITY PROTEIN: 4-trimethylaminobutyraldehyde dehydrogenase [Ovis aries]|426219121|ref|XP_004003778.1|	biological_regulation cellular_process developmental_process metabolic_process multicellular_organismal_process signaling single-organism_process	cell cell_part membrane organelle	binding catalytic_activity
gi|426218083|ref|XP_004003279.1|	PREDICTED: 1-phosphatidylinositol 4	biological_regulation cellular_process metabolic_process regulation_of_biological_process response_to_stimulus signaling single-organism_process	cell cell_part membrane organelle organelle_part	binding catalytic_activity molecular_transducer_activity
gi|426225758|ref|XP_004007030.1|	PREDICTED: 2-amino-3-ketobutyrate coenzyme A ligase	cellular_process metabolic_process	cell cell_part membrane organelle organelle_part	binding catalytic_activity
gi|426231154|ref|XP_004009605.1|	PREDICTED: protein FAM172A [Ovis aries]|426231154|ref|XP_004009605.1|		cell cell_part extracellular_region organelle
gi|426237849|ref|XP_004012870.1|	PREDICTED: 39S ribosomal protein L45	cellular_process establishment_of_localization localization single-organism_process	cell cell_part macromolecular_complex membrane membrane_part organelle organelle_part	transporter_activity
gi|426222271|ref|XP_004005320.1|	PREDICTED: sialic acid synthase	cellular_process metabolic_process	cell cell_part	catalytic_activity
gi|426228029|ref|XP_004008117.1|	PREDICTED: centrosomal protein of 41 kDa [Ovis aries]|426228029|ref|XP_004008117.1|	cellular_component_organization_or_biogenesis cellular_process developmental_process establishment_of_localization localization metabolic_process single-organism_process	cell cell_part organelle organelle_part	binding
gi|157278604|ref|NP_001098401.1|	protein fto [Ovis aries] >gi|156106881|gb|ABU49640.1| fat mass and obesity associated [Ovis aries]|157278604|ref|NP_001098401.1|	biological_regulation cellular_process developmental_process growth localization metabolic_process multicellular_organismal_process regulation_of_biological_process response_to_stimulus single-organism_process	cell cell_part organelle	binding catalytic_activity
gi|426238069|ref|XP_004012980.1|	PREDICTED: LOW QUALITY PROTEIN: bifunctional coenzyme A synthase [Ovis aries]|426238069|ref|XP_004012980.1|	cellular_process metabolic_process	cell cell_part membrane membrane-enclosed_lumen organelle organelle_part	binding catalytic_activity
gi|426222030|ref|XP_004005208.1|	PREDICTED: dolichyl-diphosphooligosaccharide--protein glycosyltransferase 48 kDa subunit [Ovis aries]|426222030|ref|XP_004005208.1|	cellular_process establishment_of_localization immune_system_process localization metabolic_process response_to_stimulus single-organism_process	cell cell_part macromolecular_complex membrane membrane_part organelle organelle_part	catalytic_activity
gi|426250598|ref|XP_004019022.1|	PREDICTED: ATP-binding cassette sub-family F member 1 isoform 1 [Ovis aries]|426250598|ref|XP_004019022.1|	biological_regulation cellular_component_organization_or_biogenesis cellular_process metabolic_process positive_regulation_of_biological_process regulation_of_biological_process response_to_stimulus single-organism_process	cell cell_part macromolecular_complex membrane-enclosed_lumen organelle organelle_part	binding translation_regulator_activity
gi|426224977|ref|XP_004006645.1|	PREDICTED: sulfite oxidase	cellular_process metabolic_process response_to_stimulus	cell cell_part membrane-enclosed_lumen organelle organelle_part	binding catalytic_activity electron_carrier_activity
gi|426238395|ref|XP_004013140.1|	PREDICTED: eukaryotic initiation factor 4A-III [Ovis aries]|426238395|ref|XP_004013140.1|	biological_regulation cellular_component_organization_or_biogenesis cellular_process establishment_of_localization localization metabolic_process negative_regulation_of_biological_process positive_regulation_of_biological_process regulation_of_biological_process response_to_stimulus signaling single-organism_process	cell cell_part macromolecular_complex membrane-enclosed_lumen organelle organelle_part	binding catalytic_activity
gi|187937014|ref|NP_001120739.1|	calpain-1 catalytic subunit [Ovis aries] >gi|186701463|gb|ACC91311.1| calpain 1 80 kDa subunit [Ovis aries]|187937014|ref|NP_001120739.1|	biological_regulation cellular_process metabolic_process positive_regulation_of_biological_process regulation_of_biological_process single-organism_process	cell cell_part membrane	binding catalytic_activity
gi|426235057|ref|XP_004011507.1|	PREDICTED: proteasome subunit beta type-1 [Ovis aries]|426235057|ref|XP_004011507.1|	biological_regulation cellular_process immune_system_process metabolic_process multi-organism_process negative_regulation_of_biological_process positive_regulation_of_biological_process regulation_of_biological_process reproduction reproductive_process response_to_stimulus signaling single-organism_process	cell cell_part macromolecular_complex membrane-enclosed_lumen organelle organelle_part	binding catalytic_activity
gi|426225688|ref|XP_004006995.1|	PREDICTED: NADH dehydrogenase [ubiquinone] 1 alpha subcomplex subunit 9	cellular_process metabolic_process	cell cell_part membrane membrane_part membrane-enclosed_lumen organelle organelle_part	binding
gi|350539223|ref|NP_001232935.1|	gelsolin [Ovis aries] >gi|327346104|gb|AEA50998.1| gelsolin isoform b [Ovis aries]|350539223|ref|NP_001232935.1|	biological_regulation cellular_component_organization_or_biogenesis cellular_process developmental_process establishment_of_localization localization negative_regulation_of_biological_process regulation_of_biological_process single-organism_process	cell cell_part organelle	binding
gi|426221665|ref|XP_004005029.1|	PREDICTED: mitochondrial fission factor [Ovis aries]|426221665|ref|XP_004005029.1|	biological_regulation cellular_component_organization_or_biogenesis cellular_process developmental_process establishment_of_localization localization positive_regulation_of_biological_process regulation_of_biological_process response_to_stimulus signaling single-organism_process	cell cell_part membrane membrane_part organelle organelle_part	binding
gi|426222998|ref|XP_004005666.1|	PREDICTED: endoglin [Ovis aries]|426222998|ref|XP_004005666.1|	biological_adhesion biological_regulation cellular_component_organization_or_biogenesis cellular_process developmental_process localization locomotion metabolic_process multicellular_organismal_process negative_regulation_of_biological_process positive_regulation_of_biological_process regulation_of_biological_process response_to_stimulus signaling single-organism_process	cell cell_part extracellular_region extracellular_region_part macromolecular_complex membrane membrane_part membrane-enclosed_lumen organelle organelle_part	binding catalytic_activity molecular_transducer_activity receptor_activity
gi|426230638|ref|XP_004009372.1|	PREDICTED: LOW QUALITY PROTEIN: unconventional myosin-If [Ovis aries]|426230638|ref|XP_004009372.1|	biological_adhesion biological_regulation cellular_component_organization_or_biogenesis cellular_process establishment_of_localization immune_system_process localization locomotion multi-organism_process negative_regulation_of_biological_process positive_regulation_of_biological_process regulation_of_biological_process response_to_stimulus single-organism_process	cell cell_part macromolecular_complex organelle organelle_part	binding catalytic_activity
gi|426225227|ref|XP_004006768.1|	PREDICTED: thioredoxin	biological_regulation cellular_process establishment_of_localization localization metabolic_process regulation_of_biological_process response_to_stimulus single-organism_process	cell cell_part membrane-enclosed_lumen organelle organelle_part	binding catalytic_activity electron_carrier_activity
gi|426250321|ref|XP_004018885.1|	PREDICTED: cullin-7 [Ovis aries]|426250321|ref|XP_004018885.1|	biological_regulation cellular_process developmental_process metabolic_process multi-organism_process multicellular_organismal_process positive_regulation_of_biological_process regulation_of_biological_process reproduction reproductive_process response_to_stimulus signaling single-organism_process	cell cell_part macromolecular_complex membrane-enclosed_lumen organelle organelle_part	binding
gi|426215610|ref|XP_004002064.1|	PREDICTED: complement component C8 alpha chain [Ovis aries]|426215610|ref|XP_004002064.1|	biological_regulation cellular_process immune_system_process metabolic_process positive_regulation_of_biological_process regulation_of_biological_process response_to_stimulus single-organism_process	cell cell_part extracellular_region extracellular_region_part macromolecular_complex membrane membrane_part
gi|426229824|ref|XP_004008983.1|	PREDICTED: dihydropyrimidinase-related protein 3 [Ovis aries]|426229824|ref|XP_004008983.1|	biological_regulation cellular_component_organization_or_biogenesis cellular_process developmental_process localization locomotion metabolic_process multicellular_organismal_process negative_regulation_of_biological_process positive_regulation_of_biological_process regulation_of_biological_process response_to_stimulus single-organism_process	cell cell_part extracellular_region extracellular_region_part macromolecular_complex organelle organelle_part	binding catalytic_activity
gi|426249391|ref|XP_004018433.1|	PREDICTED: transketolase isoform 1 [Ovis aries]|426249391|ref|XP_004018433.1|	biological_adhesion biological_regulation cellular_component_organization_or_biogenesis cellular_process developmental_process growth localization locomotion metabolic_process multicellular_organismal_process positive_regulation_of_biological_process regulation_of_biological_process response_to_stimulus signaling single-organism_process	cell cell_part membrane membrane_part membrane-enclosed_lumen organelle organelle_part	binding catalytic_activity molecular_transducer_activity receptor_activity
gi|426256762|ref|XP_004022006.1|	PREDICTED: ribosomal protein S6 kinase alpha-3 isoform 1 [Ovis aries]|426256762|ref|XP_004022006.1|	biological_regulation cellular_component_organization_or_biogenesis cellular_process developmental_process growth immune_system_process locomotion metabolic_process multi-organism_process multicellular_organismal_process negative_regulation_of_biological_process positive_regulation_of_biological_process regulation_of_biological_process response_to_stimulus signaling single-organism_process	cell cell_part macromolecular_complex membrane-enclosed_lumen organelle organelle_part	binding catalytic_activity enzyme_regulator_activity
gi|426236933|ref|XP_004012418.1|	PREDICTED: lysosome-associated membrane glycoprotein 1 [Ovis aries]|426236933|ref|XP_004012418.1|		cell cell_part membrane membrane_part organelle organelle_part
gi|426239519|ref|XP_004013668.1|	PREDICTED: apoptosis-stimulating of p53 protein 2 [Ovis aries]|426239519|ref|XP_004013668.1|	biological_regulation cellular_process negative_regulation_of_biological_process positive_regulation_of_biological_process regulation_of_biological_process response_to_stimulus signaling single-organism_process	cell cell_part organelle	binding
gi|426228910|ref|XP_004008538.1|	PREDICTED: deoxyribonuclease-2-alpha [Ovis aries]|426228910|ref|XP_004008538.1|	biological_regulation cellular_process developmental_process immune_system_process metabolic_process multicellular_organismal_process single-organism_process	cell cell_part organelle	catalytic_activity
gi|426232864|ref|XP_004010439.1|	PREDICTED: DNA-(apurinic or apyrimidinic site) lyase [Ovis aries]|426232864|ref|XP_004010439.1|	biological_regulation cellular_process metabolic_process positive_regulation_of_biological_process regulation_of_biological_process response_to_stimulus single-organism_process	cell cell_part macromolecular_complex membrane-enclosed_lumen organelle organelle_part	binding catalytic_activity protein_binding_transcription_factor_activity
gi|426251605|ref|XP_004019512.1|	PREDICTED: tumor susceptibility gene 101 protein [Ovis aries]|426251605|ref|XP_004019512.1|	biological_regulation cellular_component_organization_or_biogenesis cellular_process developmental_process establishment_of_localization growth localization metabolic_process multi-organism_process multicellular_organismal_process negative_regulation_of_biological_process regulation_of_biological_process reproduction reproductive_process single-organism_process	cell cell_part membrane membrane-enclosed_lumen organelle organelle_part	binding protein_binding_transcription_factor_activity
gi|426226261|ref|XP_004007267.1|	PREDICTED: apolipoprotein B-100 [Ovis aries]|426226261|ref|XP_004007267.1|	biological_regulation cellular_component_organization_or_biogenesis cellular_process developmental_process establishment_of_localization immune_system_process localization locomotion metabolic_process multi-organism_process multicellular_organismal_process positive_regulation_of_biological_process regulation_of_biological_process reproduction reproductive_process response_to_stimulus single-organ…	cell cell_part extracellular_region extracellular_region_part macromolecular_complex membrane membrane_part membrane-enclosed_lumen organelle organelle_part	binding transporter_activity
gi|426223300|ref|XP_004023243.1|	PREDICTED: LOW QUALITY PROTEIN: sorting nexin-17 [Ovis aries]|426223300|ref|XP_004023243.1|	biological_regulation cellular_component_organization_or_biogenesis cellular_process establishment_of_localization localization metabolic_process regulation_of_biological_process response_to_stimulus signaling single-organism_process	cell cell_part membrane organelle organelle_part	binding
gi|426238357|ref|XP_004013121.1|	PREDICTED: hepatocyte growth factor-regulated tyrosine kinase substrate [Ovis aries]|426238357|ref|XP_004013121.1|	biological_regulation cellular_component_organization_or_biogenesis cellular_process establishment_of_localization localization metabolic_process negative_regulation_of_biological_process regulation_of_biological_process response_to_stimulus signaling single-organism_process	cell cell_part membrane organelle organelle_part	binding
gi|426226909|ref|XP_004007576.1|	PREDICTED: myosin-9 [Ovis aries]|426226909|ref|XP_004007576.1|	biological_adhesion biological_regulation cellular_component_organization_or_biogenesis cellular_process developmental_process establishment_of_localization immune_system_process localization locomotion metabolic_process multicellular_organismal_process negative_regulation_of_biological_process regulation_of_biological_process reproduction response_to_stimulus signaling single-organism_process	cell cell_junction cell_part macromolecular_complex membrane membrane_part organelle organelle_part synapse	binding catalytic_activity
gi|426215766|ref|XP_004002140.1|	PREDICTED: GPI-anchor transamidase [Ovis aries]|426215766|ref|XP_004002140.1|	cellular_process metabolic_process	cell cell_part macromolecular_complex membrane membrane_part organelle organelle_part	binding catalytic_activity
gi|426247172|ref|XP_004017360.1|	PREDICTED: acetoacetyl-CoA synthetase [Ovis aries]|426247172|ref|XP_004017360.1|	biological_regulation cellular_process developmental_process establishment_of_localization localization metabolic_process multicellular_organismal_process positive_regulation_of_biological_process regulation_of_biological_process response_to_stimulus signaling single-organism_process	cell cell_part	binding catalytic_activity
gi|426257428|ref|XP_004022329.1|	PREDICTED: myotubularin [Ovis aries]|426257428|ref|XP_004022329.1|	biological_regulation cellular_component_organization_or_biogenesis cellular_process developmental_process establishment_of_localization localization metabolic_process regulation_of_biological_process single-organism_process	cell cell_part membrane organelle	binding catalytic_activity
gi|426242169|ref|XP_004014947.1|	PREDICTED: splicing factor 3B subunit 3 [Ovis aries]|426242169|ref|XP_004014947.1|	cellular_component_organization_or_biogenesis cellular_process metabolic_process	cell cell_part macromolecular_complex membrane-enclosed_lumen organelle organelle_part	binding
gi|426242222|ref|XP_004014973.1|	PREDICTED: dynein light chain roadblock-type 2 [Ovis aries]|426242222|ref|XP_004014973.1|	cellular_process establishment_of_localization localization single-organism_process	cell cell_part macromolecular_complex organelle organelle_part	binding catalytic_activity
gi|426218103|ref|XP_004003289.1|	PREDICTED: muscleblind-like protein 1 isoform 2 [Ovis aries]|426218103|ref|XP_004003289.1|	biological_regulation cellular_component_organization_or_biogenesis cellular_process developmental_process metabolic_process multicellular_organismal_process regulation_of_biological_process single-organism_process	cell cell_part macromolecular_complex organelle	binding
gi|426235604|ref|XP_004011770.1|	PREDICTED: COP9 signalosome complex subunit 5 [Ovis aries]|426235604|ref|XP_004011770.1|	biological_regulation cellular_process metabolic_process positive_regulation_of_biological_process regulation_of_biological_process response_to_stimulus signaling single-organism_process	cell cell_part macromolecular_complex membrane-enclosed_lumen organelle organelle_part	binding catalytic_activity protein_binding_transcription_factor_activity
gi|426226243|ref|XP_004007258.1|	PREDICTED: rho-associated protein kinase 2 [Ovis aries]|426226243|ref|XP_004007258.1|	biological_adhesion biological_regulation cellular_component_organization_or_biogenesis cellular_process developmental_process localization locomotion metabolic_process multicellular_organismal_process negative_regulation_of_biological_process positive_regulation_of_biological_process regulation_of_biological_process response_to_stimulus signaling single-organism_process	cell cell_part macromolecular_complex membrane organelle organelle_part	binding catalytic_activity structural_molecule_activity
gi|426218147|ref|XP_004003311.1|	PREDICTED: COMM domain-containing protein 2 [Ovis aries]|426218147|ref|XP_004003311.1|			binding
gi|426219781|ref|XP_004004096.1|	PREDICTED: 39S ribosomal protein L50		cell cell_part macromolecular_complex organelle
gi|426248086|ref|XP_004017796.1|	PREDICTED: LOW QUALITY PROTEIN: kinesin-like protein KIF7 [Ovis aries]|426248086|ref|XP_004017796.1|	biological_regulation cellular_process negative_regulation_of_biological_process positive_regulation_of_biological_process regulation_of_biological_process response_to_stimulus signaling single-organism_process	cell cell_part organelle	binding catalytic_activity
gi|426233508|ref|XP_004010759.1|	PREDICTED: serine/threonine-protein phosphatase 2A 56 kDa regulatory subunit epsilon isoform [Ovis aries]|426233508|ref|XP_004010759.1|	biological_regulation cellular_process regulation_of_biological_process response_to_stimulus signaling single-organism_process	cell cell_part macromolecular_complex organelle	binding enzyme_regulator_activity
gi|426235224|ref|XP_004011588.1|	PREDICTED: nesprin-1 [Ovis aries]|426235224|ref|XP_004011588.1|	biological_regulation cellular_component_organization_or_biogenesis cellular_process developmental_process localization single-organism_process	cell cell_part macromolecular_complex membrane membrane_part membrane-enclosed_lumen organelle organelle_part synapse synapse_part	binding
gi|353685448|gb|ADK93976.2|	acetyl-Coenzyme A acyltransferase 2 [Ovis aries]|353685448|gb|ADK93976.2|	cellular_process metabolic_process	cell cell_part membrane organelle organelle_part	binding catalytic_activity
gi|426215128|ref|XP_004001829.1|	PREDICTED: inward rectifier potassium channel 13 [Ovis aries]|426215128|ref|XP_004001829.1|	biological_regulation cellular_process establishment_of_localization localization regulation_of_biological_process single-organism_process	cell cell_part macromolecular_complex membrane membrane_part	transporter_activity
gi|426234097|ref|XP_004011038.1|	PREDICTED: neutral alpha-glucosidase C [Ovis aries]|426234097|ref|XP_004011038.1|	metabolic_process		binding catalytic_activity
gi|426254641|ref|XP_004020985.1|	PREDICTED: 28S ribosomal protein S17	cellular_process metabolic_process	cell cell_part macromolecular_complex organelle	binding structural_molecule_activity
gi|426257473|ref|XP_004022351.1|	PREDICTED: probable phospholipid-transporting ATPase IG isoform 1 [Ovis aries]|426257473|ref|XP_004022351.1|	biological_regulation cellular_component_organization_or_biogenesis cellular_process establishment_of_localization localization single-organism_process	cell cell_part membrane membrane_part organelle organelle_part	binding catalytic_activity transporter_activity
gi|426236931|ref|XP_004012417.1|	PREDICTED: cullin-4A [Ovis aries]|426236931|ref|XP_004012417.1|	biological_regulation cellular_process metabolic_process multi-organism_process negative_regulation_of_biological_process positive_regulation_of_biological_process regulation_of_biological_process reproduction reproductive_process response_to_stimulus single-organism_process	cell cell_part macromolecular_complex	binding
gi|426223442|ref|XP_004005884.1|	PREDICTED: actin-related protein 2 [Ovis aries]|426223442|ref|XP_004005884.1|	cellular_component_organization_or_biogenesis cellular_process establishment_of_localization localization reproduction single-organism_process	cell cell_part macromolecular_complex organelle organelle_part	binding
gi|426217267|ref|XP_004002875.1|	PREDICTED: heat shock 70 kDa protein 13 [Ovis aries]|426217267|ref|XP_004002875.1|		cell cell_part organelle	binding
gi|426216999|ref|XP_004002741.1|	PREDICTED: high affinity immunoglobulin epsilon receptor subunit gamma [Ovis aries] >gi|14530174|emb|CAC42227.1| high affinity IgE receptor gamma subunit [Ovis aries]|426216999|ref|XP_004002741.1|	biological_regulation cellular_component_organization_or_biogenesis cellular_process establishment_of_localization immune_system_process localization locomotion multi-organism_process multicellular_organismal_process negative_regulation_of_biological_process positive_regulation_of_biological_process regulation_of_biological_process response_to_stimulus signaling single-organism_process	cell cell_part macromolecular_complex membrane membrane_part	binding molecular_transducer_activity receptor_activity
gi|215983076|ref|NP_001135985.1|	H/ACA ribonucleoprotein complex subunit 4 [Ovis aries] >gi|213688835|gb|ACJ53933.1| dyskeratosis congenita 1 [Ovis aries]|215983076|ref|NP_001135985.1|	biological_regulation cellular_component_organization_or_biogenesis cellular_process metabolic_process single-organism_process	cell cell_part macromolecular_complex membrane-enclosed_lumen organelle organelle_part	binding catalytic_activity
gi|426252737|ref|XP_004020059.1|	PREDICTED: multiple inositol polyphosphate phosphatase 1 [Ovis aries]|426252737|ref|XP_004020059.1|	cellular_process developmental_process metabolic_process multicellular_organismal_process single-organism_process	cell cell_part membrane-enclosed_lumen organelle organelle_part	catalytic_activity
gi|426246018|ref|XP_004016795.1|	PREDICTED: LOW QUALITY PROTEIN: ADP-ribosylation factor GTPase-activating protein 2 [Ovis aries]|426246018|ref|XP_004016795.1|	biological_regulation cellular_process establishment_of_localization localization metabolic_process regulation_of_biological_process response_to_stimulus signaling single-organism_process	cell cell_part membrane membrane-enclosed_lumen organelle organelle_part	binding enzyme_regulator_activity
gi|426226520|ref|XP_004007390.1|	PREDICTED: beta-centractin [Ovis aries]|426226520|ref|XP_004007390.1|	immune_system_process	cell cell_part macromolecular_complex organelle organelle_part	binding
gi|9954424|gb|AAG09052.1|AF294269_1	endothelin converting enzyme [Ovis aries]|9954424|gb|AAG09052.1|AF294269_1	biological_regulation cellular_process developmental_process metabolic_process multicellular_organismal_process positive_regulation_of_biological_process regulation_of_biological_process signaling single-organism_process	cell cell_part membrane membrane_part organelle	binding catalytic_activity
gi|426216284|ref|XP_004002395.1|	PREDICTED: AP-4 complex subunit beta-1 isoform 2 [Ovis aries] >gi|426216282|ref|XP_004002394.1| PREDICTED: AP-4 complex subunit beta-1 isoform 1 [Ovis aries]|426216284|ref|XP_004002395.1|	cellular_process establishment_of_localization localization single-organism_process	cell cell_part macromolecular_complex membrane membrane_part organelle	transporter_activity
gi|426230186|ref|XP_004009160.1|	PREDICTED: alpha-mannosidase 2 [Ovis aries]|426230186|ref|XP_004009160.1|	cellular_component_organization_or_biogenesis cellular_process developmental_process metabolic_process multicellular_organismal_process single-organism_process	cell cell_part membrane membrane_part organelle organelle_part	binding catalytic_activity
gi|426221087|ref|XP_004004743.1|	PREDICTED: formin-like protein 2 isoform 1 [Ovis aries]|426221087|ref|XP_004004743.1|	biological_regulation cellular_component_organization_or_biogenesis cellular_process developmental_process regulation_of_biological_process single-organism_process		binding
gi|426236039|ref|XP_004011982.1|	PREDICTED: protein NDRG1 [Ovis aries]|426236039|ref|XP_004011982.1|	biological_regulation cellular_component_organization_or_biogenesis cellular_process developmental_process immune_system_process multicellular_organismal_process positive_regulation_of_biological_process regulation_of_biological_process response_to_stimulus signaling single-organism_process	cell cell_junction cell_part macromolecular_complex membrane organelle organelle_part	binding
gi|426231417|ref|XP_004009735.1|	PREDICTED: rap1 GTPase-GDP dissociation stimulator 1 isoform 2 [Ovis aries]|426231417|ref|XP_004009735.1|	biological_regulation cellular_process metabolic_process regulation_of_biological_process		enzyme_regulator_activity
gi|426257595|ref|XP_004022411.1|	PREDICTED: E3 ubiquitin-protein ligase XIAP [Ovis aries]|426257595|ref|XP_004022411.1|	biological_regulation cellular_process immune_system_process metabolic_process positive_regulation_of_biological_process regulation_of_biological_process response_to_stimulus signaling single-organism_process	cell cell_part organelle	binding catalytic_activity enzyme_regulator_activity
gi|426225460|ref|XP_004006884.1|	PREDICTED: WW domain-binding protein 11 [Ovis aries]|426225460|ref|XP_004006884.1|	cellular_process metabolic_process	cell cell_part organelle	binding
gi|426253769|ref|XP_004020564.1|	PREDICTED: protein FAM210A [Ovis aries]|426253769|ref|XP_004020564.1|		cell cell_part membrane membrane_part organelle
gi|426257356|ref|XP_004022295.1|	PREDICTED: ribonuclease UK114-like [Ovis aries]|426257356|ref|XP_004022295.1|	biological_regulation cellular_component_organization_or_biogenesis cellular_process metabolic_process regulation_of_biological_process single-organism_process	cell cell_part membrane-enclosed_lumen organelle organelle_part	catalytic_activity
gi|426236791|ref|XP_004012350.1|	PREDICTED: mitochondrial intermediate peptidase [Ovis aries]|426236791|ref|XP_004012350.1|	cellular_component_organization_or_biogenesis cellular_process establishment_of_localization localization metabolic_process single-organism_process	cell cell_part membrane-enclosed_lumen organelle organelle_part	binding catalytic_activity
gi|128485662|ref|NP_001076064.1|	ceroid-lipofuscinosis neuronal protein 5 precursor [Ovis aries] >gi|187470817|sp|A2TJ54.1|CLN5_SHEEP RecName: Full=Ceroid-lipofuscinosis neuronal protein 5	biological_regulation cellular_component_organization_or_biogenesis cellular_process developmental_process metabolic_process multicellular_organismal_process single-organism_process	cell cell_part membrane membrane_part membrane-enclosed_lumen organelle organelle_part	binding
gi|426233184|ref|XP_004010597.1|	PREDICTED: talin-2 [Ovis aries]|426233184|ref|XP_004010597.1|	biological_adhesion biological_regulation cellular_component_organization_or_biogenesis cellular_process localization single-organism_process	cell cell_junction cell_part organelle synapse	binding structural_molecule_activity
gi|11527182|gb|AAG36923.1|	prostaglandin F synthase [Ovis aries]|11527182|gb|AAG36923.1|	cellular_process metabolic_process	cell cell_part	catalytic_activity
gi|426226799|ref|XP_004007522.1|	PREDICTED: biogenesis of lysosome-related organelles complex 1 subunit 1 [Ovis aries]|426226799|ref|XP_004007522.1|	cellular_component_organization_or_biogenesis cellular_process developmental_process establishment_of_localization localization metabolic_process multicellular_organismal_process signaling single-organism_process	cell cell_part macromolecular_complex membrane membrane-enclosed_lumen organelle organelle_part	binding
gi|426224085|ref|XP_004006204.1|	PREDICTED: cytochrome c oxidase subunit 5B		cell cell_part membrane organelle organelle_part	binding catalytic_activity transporter_activity
gi|426216496|ref|XP_004002498.1|	PREDICTED: U4/U6 small nuclear ribonucleoprotein Prp3 isoform 1 [Ovis aries]|426216496|ref|XP_004002498.1|	cellular_process metabolic_process	cell cell_part macromolecular_complex membrane-enclosed_lumen organelle organelle_part	binding
gi|426215924|ref|XP_004002219.1|	PREDICTED: kynurenine--oxoglutarate transaminase 3 [Ovis aries]|426215924|ref|XP_004002219.1|	cellular_process metabolic_process	cell cell_part organelle	binding catalytic_activity
gi|426257446|ref|XP_004022338.1|	PREDICTED: fragile X mental retardation protein 1 homolog isoform 2 [Ovis aries]|426257446|ref|XP_004022338.1|	biological_regulation cellular_process developmental_process establishment_of_localization localization metabolic_process multicellular_organismal_process negative_regulation_of_biological_process regulation_of_biological_process single-organism_process	cell cell_part macromolecular_complex membrane-enclosed_lumen organelle organelle_part	binding
gi|426216108|ref|XP_004002309.1|	PREDICTED: LOW QUALITY PROTEIN: pre-mRNA-splicing factor 38B [Ovis aries]|426216108|ref|XP_004002309.1|	cellular_process metabolic_process	cell cell_part organelle
gi|426224871|ref|XP_004006592.1|	PREDICTED: methionine--tRNA ligase	cellular_process metabolic_process	cell cell_part organelle	binding catalytic_activity
gi|426222177|ref|XP_004005277.1|	PREDICTED: methylglutaconyl-CoA hydratase	cellular_process metabolic_process	cell cell_part membrane-enclosed_lumen organelle organelle_part	binding catalytic_activity
gi|426250528|ref|XP_004018987.1|	PREDICTED: U6 snRNA-associated Sm-like protein LSm2 [Ovis aries]|426250528|ref|XP_004018987.1|	cellular_component_organization_or_biogenesis cellular_process metabolic_process	cell cell_part macromolecular_complex membrane-enclosed_lumen organelle organelle_part	binding
gi|426217652|ref|XP_004003067.1|	PREDICTED: melanotransferrin [Ovis aries]|426217652|ref|XP_004003067.1|	biological_regulation cellular_process establishment_of_localization localization single-organism_process	cell cell_part extracellular_region membrane membrane_part	binding
gi|426220525|ref|XP_004004465.1|	PREDICTED: phospholipase A-2-activating protein [Ovis aries]|426220525|ref|XP_004004465.1|	biological_regulation cellular_process metabolic_process regulation_of_biological_process response_to_stimulus signaling single-organism_process		binding enzyme_regulator_activity
gi|426221222|ref|XP_004004809.1|	PREDICTED: ras-related protein Ral-B isoform 3 [Ovis aries] >gi|426221220|ref|XP_004004808.1| PREDICTED: ras-related protein Ral-B isoform 2 [Ovis aries] >gi|426221218|ref|XP_004004807.1| PREDICTED: ras-related protein Ral-B isoform 1 [Ovis aries]|426221222|ref|XP_004004809.1|	biological_regulation cellular_component_organization_or_biogenesis cellular_process establishment_of_localization localization metabolic_process regulation_of_biological_process response_to_stimulus signaling single-organism_process	cell cell_part membrane	binding catalytic_activity
gi|426236515|ref|XP_004012213.1|	PREDICTED: histone deacetylase complex subunit SAP18 [Ovis aries]|426236515|ref|XP_004012213.1|	biological_regulation cellular_component_organization_or_biogenesis cellular_process metabolic_process regulation_of_biological_process single-organism_process	cell cell_part macromolecular_complex membrane membrane-enclosed_lumen organelle organelle_part
gi|426250860|ref|XP_004019151.1|	PREDICTED: acyl-coenzyme A thioesterase 13 [Ovis aries]|426250860|ref|XP_004019151.1|	cellular_component_organization_or_biogenesis	cell cell_part organelle	catalytic_activity
gi|426221768|ref|XP_004005079.1|	PREDICTED: alpha-taxilin [Ovis aries]|426221768|ref|XP_004005079.1|		cell cell_part
gi|426256790|ref|XP_004022020.1|	PREDICTED: eukaryotic translation initiation factor 2 subunit 3 [Ovis aries]|426256790|ref|XP_004022020.1|	cellular_process metabolic_process single-organism_process	cell cell_part	binding catalytic_activity
gi|77744672|gb|ABB02297.1|	IKB kinase beta [Ovis aries]|77744672|gb|ABB02297.1|	biological_regulation immune_system_process	cell cell_part membrane membrane_part organelle	binding catalytic_activity
gi|426238331|ref|XP_004013108.1|	PREDICTED: pyrroline-5-carboxylate reductase 1	cellular_process metabolic_process response_to_stimulus single-organism_process	cell cell_part membrane-enclosed_lumen organelle organelle_part	binding catalytic_activity
gi|426221800|ref|XP_004005095.1|	PREDICTED: U5 small nuclear ribonucleoprotein 40 kDa protein [Ovis aries]|426221800|ref|XP_004005095.1|	cellular_process metabolic_process	cell cell_part macromolecular_complex membrane-enclosed_lumen organelle organelle_part	binding
gi|426238355|ref|XP_004013120.1|	PREDICTED: 39S ribosomal protein L12	biological_regulation cellular_component_organization_or_biogenesis cellular_process metabolic_process positive_regulation_of_biological_process regulation_of_biological_process single-organism_process	cell cell_part macromolecular_complex membrane-enclosed_lumen organelle organelle_part	binding
gi|157278598|ref|NP_001098398.1|	26S proteasome non-ATPase regulatory subunit 4 [Ovis aries] >gi|156106879|gb|ABU49639.1| proteasome 26S non-ATPase subunit 4 [Ovis aries]|157278598|ref|NP_001098398.1|	biological_regulation cellular_process establishment_of_localization immune_system_process localization metabolic_process multi-organism_process negative_regulation_of_biological_process positive_regulation_of_biological_process regulation_of_biological_process response_to_stimulus signaling single-organism_process	cell cell_part macromolecular_complex membrane-enclosed_lumen organelle organelle_part	binding
gi|426248224|ref|XP_004017864.1|	PREDICTED: WD repeat-containing protein 61 [Ovis aries]|426248224|ref|XP_004017864.1|	biological_regulation cellular_component_organization_or_biogenesis cellular_process developmental_process immune_system_process metabolic_process multicellular_organismal_process negative_regulation_of_biological_process positive_regulation_of_biological_process regulation_of_biological_process response_to_stimulus signaling single-organism_process	cell cell_part macromolecular_complex membrane-enclosed_lumen organelle organelle_part	binding
gi|426248836|ref|XP_004018164.1|	PREDICTED: 60S ribosomal protein L5-like [Ovis aries]|426248836|ref|XP_004018164.1|	cellular_component_organization_or_biogenesis cellular_process metabolic_process	cell cell_part macromolecular_complex membrane-enclosed_lumen organelle organelle_part	binding structural_molecule_activity
gi|426257621|ref|XP_004022424.1|	PREDICTED: xaa-Pro aminopeptidase 2 [Ovis aries]|426257621|ref|XP_004022424.1|	cellular_process metabolic_process	cell cell_part membrane membrane_part	binding catalytic_activity
gi|240849249|ref|NP_001155361.1|	replication protein A 70 kDa DNA-binding subunit [Ovis aries] >gi|238815019|gb|ACR56706.1| replication protein A1 [Ovis aries]|240849249|ref|NP_001155361.1|	biological_regulation cellular_component_organization_or_biogenesis cellular_process developmental_process immune_system_process metabolic_process multicellular_organismal_process positive_regulation_of_biological_process regulation_of_biological_process reproduction response_to_stimulus single-organism_process	cell cell_part macromolecular_complex membrane-enclosed_lumen organelle organelle_part	binding
gi|426244760|ref|XP_004016185.1|	PREDICTED: spondin-1 [Ovis aries]|426244760|ref|XP_004016185.1|	biological_adhesion cellular_process single-organism_process	extracellular_matrix extracellular_region extracellular_region_part	binding
gi|426256556|ref|XP_004021906.1|	PREDICTED: LOW QUALITY PROTEIN: heterogeneous nuclear ribonucleoproteins C1/C2-like [Ovis aries]|426256556|ref|XP_004021906.1|	cellular_process metabolic_process	cell cell_part macromolecular_complex organelle organelle_part	binding
gi|426257725|ref|XP_004022474.1|	PREDICTED: long-chain-fatty-acid--CoA ligase 4 [Ovis aries]|426257725|ref|XP_004022474.1|	biological_regulation cellular_component_organization_or_biogenesis cellular_process developmental_process establishment_of_localization growth localization metabolic_process multi-organism_process multicellular_organismal_process negative_regulation_of_biological_process positive_regulation_of_biological_process regulation_of_biological_process reproduction reproductive_process response_to_stimu…	cell cell_part membrane membrane_part organelle organelle_part	binding catalytic_activity
gi|426237571|ref|XP_004012731.1|	PREDICTED: ran guanine nucleotide release factor [Ovis aries]|426237571|ref|XP_004012731.1|	biological_regulation cellular_process establishment_of_localization localization positive_regulation_of_biological_process regulation_of_biological_process single-organism_process	cell cell_junction cell_part organelle	binding channel_regulator_activity enzyme_regulator_activity
gi|426246297|ref|XP_004016931.1|	PREDICTED: beta-hexosaminidase subunit beta [Ovis aries]|426246297|ref|XP_004016931.1|	biological_regulation cellular_component_organization_or_biogenesis cellular_process developmental_process localization locomotion metabolic_process multi-organism_process multicellular_organismal_process positive_regulation_of_biological_process regulation_of_biological_process reproduction reproductive_process response_to_stimulus signaling single-organism_process	cell cell_part membrane membrane-enclosed_lumen organelle organelle_part	binding catalytic_activity
gi|426225492|ref|XP_004006899.1|	PREDICTED: cyclin-dependent kinase inhibitor 1B [Ovis aries]|426225492|ref|XP_004006899.1|	biological_regulation cellular_component_organization_or_biogenesis cellular_process developmental_process establishment_of_localization growth localization metabolic_process multicellular_organismal_process negative_regulation_of_biological_process positive_regulation_of_biological_process regulation_of_biological_process reproduction reproductive_process response_to_stimulus signaling single-or…	cell cell_part membrane-enclosed_lumen organelle organelle_part	binding enzyme_regulator_activity molecular_transducer_activity
gi|189083790|ref|NP_001121145.1|	rho-related GTP-binding protein RhoB [Ovis aries] >gi|187940350|gb|ACD39396.1| RhoB [Ovis aries]|189083790|ref|NP_001121145.1|	biological_adhesion biological_regulation cellular_component_organization_or_biogenesis cellular_process developmental_process establishment_of_localization localization locomotion metabolic_process multicellular_organismal_process negative_regulation_of_biological_process positive_regulation_of_biological_process regulation_of_biological_process response_to_stimulus signaling single-organism_pro…	cell cell_part membrane organelle organelle_part	binding catalytic_activity
gi|426255376|ref|XP_004021325.1|	PREDICTED: thyroid receptor-interacting protein 6 [Ovis aries]|426255376|ref|XP_004021325.1|	biological_regulation cellular_process establishment_of_localization localization locomotion metabolic_process negative_regulation_of_biological_process positive_regulation_of_biological_process regulation_of_biological_process response_to_stimulus signaling single-organism_process	cell cell_junction cell_part macromolecular_complex membrane membrane_part organelle	binding
gi|426256118|ref|XP_004021690.1|	PREDICTED: serine/threonine-protein phosphatase 2B catalytic subunit beta isoform [Ovis aries]|426256118|ref|XP_004021690.1|	biological_regulation cell_killing cellular_component_organization_or_biogenesis cellular_process developmental_process establishment_of_localization growth immune_system_process localization metabolic_process multi-organism_process multicellular_organismal_process negative_regulation_of_biological_process positive_regulation_of_biological_process regulation_of_biological_process response_to_stim…	cell cell_part macromolecular_complex membrane	binding catalytic_activity
gi|426224567|ref|XP_004006440.1|	PREDICTED: probable ATP-dependent RNA helicase DDX23 [Ovis aries]|426224567|ref|XP_004006440.1|	cellular_component_organization_or_biogenesis cellular_process metabolic_process	cell cell_part macromolecular_complex membrane membrane-enclosed_lumen organelle organelle_part	binding catalytic_activity
gi|426250295|ref|XP_004023338.1|	PREDICTED: LOW QUALITY PROTEIN: tubulin-specific chaperone C [Ovis aries]|426250295|ref|XP_004023338.1|	cellular_component_organization_or_biogenesis cellular_process metabolic_process	cell cell_part macromolecular_complex organelle organelle_part	binding catalytic_activity
gi|426217648|ref|XP_004003065.1|	PREDICTED: nuclear cap-binding protein subunit 2 isoform 1 [Ovis aries]|426217648|ref|XP_004003065.1|	biological_regulation cellular_component_organization_or_biogenesis cellular_process establishment_of_localization localization metabolic_process multi-organism_process negative_regulation_of_biological_process positive_regulation_of_biological_process regulation_of_biological_process reproduction reproductive_process single-organism_process	cell cell_part macromolecular_complex membrane-enclosed_lumen organelle organelle_part	binding
gi|426251342|ref|XP_004019383.1|	PREDICTED: succinate-semialdehyde dehydrogenase	biological_regulation cellular_process developmental_process metabolic_process multicellular_organismal_process signaling single-organism_process	cell cell_part organelle	catalytic_activity
gi|426226590|ref|XP_004007424.1|	PREDICTED: uncharacterized protein LOC101103311 [Ovis aries]|426226590|ref|XP_004007424.1|	biological_regulation cellular_component_organization_or_biogenesis cellular_process immune_system_process metabolic_process multicellular_organismal_process negative_regulation_of_biological_process positive_regulation_of_biological_process regulation_of_biological_process response_to_stimulus signaling single-organism_process	cell cell_part macromolecular_complex membrane organelle organelle_part	binding protein_binding_transcription_factor_activity
gi|218783550|ref|NP_001136363.1|	ATP synthase subunit d	cellular_process establishment_of_localization localization metabolic_process single-organism_process	cell cell_part macromolecular_complex membrane membrane_part organelle organelle_part	catalytic_activity transporter_activity
gi|426256720|ref|XP_004021985.1|	PREDICTED: CTP synthase 2 [Ovis aries]|426256720|ref|XP_004021985.1|	cellular_process metabolic_process	cell cell_part organelle	binding catalytic_activity
gi|426237312|ref|XP_004012605.1|	PREDICTED: platelet-activating factor acetylhydrolase IB subunit alpha [Ovis aries]|426237312|ref|XP_004012605.1|	biological_regulation cellular_component_organization_or_biogenesis cellular_process developmental_process establishment_of_localization growth immune_system_process localization locomotion metabolic_process multicellular_organismal_process negative_regulation_of_biological_process positive_regulation_of_biological_process regulation_of_biological_process reproduction reproductive_process respons…	cell cell_part macromolecular_complex membrane membrane-enclosed_lumen organelle organelle_part	binding catalytic_activity
gi|426227022|ref|XP_004023252.1|	PREDICTED: LOW QUALITY PROTEIN: prolyl 3-hydroxylase 3 [Ovis aries]|426227022|ref|XP_004023252.1|	biological_regulation cellular_component_organization_or_biogenesis cellular_process negative_regulation_of_biological_process regulation_of_biological_process single-organism_process	cell cell_part membrane-enclosed_lumen organelle organelle_part	binding catalytic_activity
gi|15418805|gb|AAK52104.1|	estrogen receptor alpha [Ovis aries]|15418805|gb|AAK52104.1|	biological_regulation cellular_process developmental_process growth metabolic_process multi-organism_process multicellular_organismal_process negative_regulation_of_biological_process positive_regulation_of_biological_process regulation_of_biological_process reproduction reproductive_process response_to_stimulus rhythmic_process signaling single-organism_process	cell cell_part membrane organelle	binding molecular_transducer_activity nucleic_acid_binding_transcription_factor_activity receptor_activity
gi|426236317|ref|XP_004012116.1|	PREDICTED: succinyl-CoA ligase [ADP-forming] subunit beta	cellular_process metabolic_process	cell cell_part membrane-enclosed_lumen organelle organelle_part	binding catalytic_activity
gi|426231079|ref|XP_004009571.1|	PREDICTED: uncharacterized protein LOC101107866 [Ovis aries]|426231079|ref|XP_004009571.1|	biological_regulation cellular_process metabolic_process negative_regulation_of_biological_process regulation_of_biological_process	cell cell_part organelle	binding protein_binding_transcription_factor_activity
gi|426241108|ref|XP_004014434.1|	PREDICTED: nucleolar protein 56 [Ovis aries]|426241108|ref|XP_004014434.1|	cellular_component_organization_or_biogenesis cellular_process metabolic_process single-organism_process	cell cell_part macromolecular_complex membrane-enclosed_lumen organelle organelle_part	binding
gi|426225915|ref|XP_004007104.1|	PREDICTED: protein SCO2 homolog	biological_regulation cellular_component_organization_or_biogenesis cellular_process developmental_process establishment_of_localization localization metabolic_process multicellular_organismal_process response_to_stimulus single-organism_process	cell cell_part membrane organelle organelle_part	binding
gi|426240040|ref|XP_004013923.1|	PREDICTED: nucleoprotein TPR [Ovis aries]|426240040|ref|XP_004013923.1|	biological_regulation cellular_component_organization_or_biogenesis cellular_process establishment_of_localization localization metabolic_process multi-organism_process negative_regulation_of_biological_process regulation_of_biological_process response_to_stimulus signaling single-organism_process	cell cell_part macromolecular_complex membrane membrane_part membrane-enclosed_lumen organelle organelle_part	binding catalytic_activity
gi|426251180|ref|XP_004019306.1|	PREDICTED: complement C4-like [Ovis aries]|426251180|ref|XP_004019306.1|	biological_regulation immune_system_process metabolic_process multicellular_organismal_process positive_regulation_of_biological_process regulation_of_biological_process response_to_stimulus single-organism_process	extracellular_region extracellular_region_part
gi|426216911|ref|XP_004002700.1|	PREDICTED: C-reactive protein-like [Ovis aries]|426216911|ref|XP_004002700.1|	biological_regulation cellular_component_organization_or_biogenesis cellular_process developmental_process immune_system_process localization metabolic_process multicellular_organismal_process negative_regulation_of_biological_process positive_regulation_of_biological_process regulation_of_biological_process response_to_stimulus single-organism_process	cell cell_part extracellular_region extracellular_region_part	binding
gi|426221960|ref|XP_004005173.1|	PREDICTED: tissue alpha-L-fucosidase [Ovis aries]|426221960|ref|XP_004005173.1|	metabolic_process	cell cell_part organelle	binding catalytic_activity
gi|426235818|ref|XP_004011876.1|	PREDICTED: pleckstrin homology domain-containing family F member 2 [Ovis aries]|426235818|ref|XP_004011876.1|		cell cell_part organelle	binding
gi|426232827|ref|XP_004010421.1|	PREDICTED: protein NDRG2 isoform 1 [Ovis aries]|426232827|ref|XP_004010421.1|	biological_regulation cellular_process developmental_process multicellular_organismal_process negative_regulation_of_biological_process regulation_of_biological_process response_to_stimulus signaling single-organism_process	cell cell_part membrane-enclosed_lumen organelle organelle_part	binding
gi|209693398|ref|NP_001129404.1|	3 beta-hydroxysteroid dehydrogenase/Delta 5-->4-isomerase type 1 [Ovis aries] >gi|204343684|gb|ACI01446.1| 3beta-hydroxysteroid dehydrogenase/isomerase [Ovis aries]|209693398|ref|NP_001129404.1|	metabolic_process	cell cell_part membrane membrane_part organelle organelle_part	binding catalytic_activity
gi|426252171|ref|XP_004019789.1|	PREDICTED: interferon-induced transmembrane protein 3-like [Ovis aries]|426252171|ref|XP_004019789.1|	response_to_stimulus	membrane membrane_part
gi|426248722|ref|XP_004018108.1|	PREDICTED: CREB-regulated transcription coactivator 3 [Ovis aries]|426248722|ref|XP_004018108.1|	biological_regulation cellular_component_organization_or_biogenesis cellular_process metabolic_process multi-organism_process regulation_of_biological_process reproduction reproductive_process	cell cell_part membrane-enclosed_lumen organelle organelle_part	protein_binding_transcription_factor_activity
gi|426226775|ref|XP_004007511.1|	PREDICTED: uncharacterized protein LOC101101884 [Ovis aries]|426226775|ref|XP_004007511.1|	biological_regulation cellular_component_organization_or_biogenesis cellular_process developmental_process metabolic_process multicellular_organismal_process negative_regulation_of_biological_process positive_regulation_of_biological_process regulation_of_biological_process response_to_stimulus signaling single-organism_process	cell cell_part macromolecular_complex membrane-enclosed_lumen organelle organelle_part	binding catalytic_activity
gi|426248604|ref|XP_004018052.1|	PREDICTED: ras-related protein Rap-2c-like [Ovis aries]|426248604|ref|XP_004018052.1|	biological_regulation cellular_process localization locomotion metabolic_process negative_regulation_of_biological_process positive_regulation_of_biological_process regulation_of_biological_process response_to_stimulus signaling single-organism_process	cell cell_part membrane organelle organelle_part	binding catalytic_activity
gi|426223190|ref|XP_004005760.1|	PREDICTED: 28 kDa heat- and acid-stable phosphoprotein-like [Ovis aries]|426223190|ref|XP_004005760.1|	biological_regulation cellular_process regulation_of_biological_process response_to_stimulus signaling single-organism_process	extracellular_region extracellular_region_part	binding
gi|426253184|ref|XP_004020280.1|	PREDICTED: nucleolysin TIAR isoform 1 [Ovis aries]|426253184|ref|XP_004020280.1|	biological_regulation cellular_process developmental_process metabolic_process multicellular_organismal_process positive_regulation_of_biological_process regulation_of_biological_process reproduction reproductive_process response_to_stimulus single-organism_process	cell cell_part macromolecular_complex organelle	binding
gi|426220921|ref|XP_004004660.1|	PREDICTED: lupus La protein homolog [Ovis aries]|426220921|ref|XP_004004660.1|	cellular_process metabolic_process	cell cell_part macromolecular_complex organelle	binding
gi|426238869|ref|XP_004013361.1|	PREDICTED: zinc phosphodiesterase ELAC protein 2 [Ovis aries]|426238869|ref|XP_004013361.1|			catalytic_activity
gi|426228979|ref|XP_004008572.1|	PREDICTED: choline transporter-like protein 2 [Ovis aries]|426228979|ref|XP_004008572.1|	biological_regulation cellular_process establishment_of_localization localization metabolic_process positive_regulation_of_biological_process regulation_of_biological_process response_to_stimulus signaling single-organism_process	cell cell_part membrane membrane_part	molecular_transducer_activity transporter_activity
gi|426240829|ref|XP_004014296.1|	PREDICTED: vimentin [Ovis aries]|426240829|ref|XP_004014296.1|	biological_regulation cellular_component_organization_or_biogenesis cellular_process developmental_process multi-organism_process multicellular_organismal_process negative_regulation_of_biological_process regulation_of_biological_process reproduction reproductive_process single-organism_process	cell cell_part macromolecular_complex membrane organelle organelle_part	binding structural_molecule_activity
gi|426244535|ref|XP_004016077.1|	PREDICTED: neural cell adhesion molecule 1 isoform 1 [Ovis aries]|426244535|ref|XP_004016077.1|	biological_adhesion biological_regulation cellular_component_organization_or_biogenesis cellular_process developmental_process immune_system_process locomotion multicellular_organismal_process regulation_of_biological_process response_to_stimulus signaling single-organism_process	cell cell_part extracellular_region membrane membrane_part organelle organelle_part
gi|57526646|ref|NP_001009799.1|	alpha-1-antiproteinase precursor [Ovis aries] >gi|112890|sp|P12725.1|A1AT_SHEEP RecName: Full=Alpha-1-antiproteinase	biological_regulation metabolic_process regulation_of_biological_process response_to_stimulus	extracellular_region	binding enzyme_regulator_activity
gi|426258896|ref|XP_004023039.1|	PREDICTED: uncharacterized protein LOC101111697 [Ovis aries]|426258896|ref|XP_004023039.1|	cellular_process metabolic_process	cell cell_part	binding catalytic_activity
gi|426245077|ref|XP_004016341.1|	PREDICTED: caseinolytic peptidase B protein homolog isoform 1 [Ovis aries]|426245077|ref|XP_004016341.1|	cellular_process response_to_stimulus single-organism_process	cell cell_part organelle	binding catalytic_activity
gi|426231009|ref|XP_004009544.1|	PREDICTED: LOW QUALITY PROTEIN: protein transport protein Sec24A [Ovis aries]|426231009|ref|XP_004009544.1|	cellular_component_organization_or_biogenesis cellular_process establishment_of_localization immune_system_process localization metabolic_process single-organism_process	cell cell_part macromolecular_complex membrane membrane_part organelle organelle_part	binding
gi|426246660|ref|XP_004017110.1|	PREDICTED: complement C1q tumor necrosis factor-related protein 3 isoform 1 [Ovis aries]|426246660|ref|XP_004017110.1|	biological_regulation cellular_component_organization_or_biogenesis cellular_process metabolic_process negative_regulation_of_biological_process positive_regulation_of_biological_process regulation_of_biological_process response_to_stimulus signaling single-organism_process	extracellular_matrix extracellular_matrix_part extracellular_region extracellular_region_part	binding
gi|426254051|ref|XP_004020699.1|	PREDICTED: nucleoporin SEH1 [Ovis aries]|426254051|ref|XP_004020699.1|	biological_regulation cellular_component_organization_or_biogenesis cellular_process establishment_of_localization localization metabolic_process multi-organism_process regulation_of_biological_process response_to_stimulus signaling single-organism_process	cell cell_part macromolecular_complex membrane membrane_part organelle organelle_part
gi|426242387|ref|XP_004015054.1|	PREDICTED: guanine nucleotide-binding protein G(o) subunit alpha isoform 1 [Ovis aries]|426242387|ref|XP_004015054.1|	biological_regulation cellular_component_organization_or_biogenesis cellular_process developmental_process establishment_of_localization localization metabolic_process multicellular_organismal_process negative_regulation_of_biological_process regulation_of_biological_process response_to_stimulus signaling single-organism_process	cell cell_part macromolecular_complex membrane membrane_part	binding catalytic_activity molecular_transducer_activity
gi|426241072|ref|XP_004014416.1|	PREDICTED: LOW QUALITY PROTEIN: heat shock 70 kDa protein 12B [Ovis aries]|426241072|ref|XP_004014416.1|	response_to_stimulus		binding
gi|426257829|ref|XP_004022524.1|	PREDICTED: cleavage stimulation factor subunit 2 isoform 1 [Ovis aries]|426257829|ref|XP_004022524.1|	cellular_process metabolic_process	cell cell_part macromolecular_complex membrane-enclosed_lumen organelle organelle_part	binding
gi|426215990|ref|XP_004002252.1|	PREDICTED: transmembrane emp24 domain-containing protein 5 [Ovis aries]|426215990|ref|XP_004002252.1|	cellular_component_organization_or_biogenesis cellular_process establishment_of_localization localization single-organism_process	cell cell_part membrane membrane_part organelle organelle_part
gi|426238397|ref|XP_004013141.1|	PREDICTED: lysosomal alpha-glucosidase [Ovis aries]|426238397|ref|XP_004013141.1|	biological_regulation cellular_component_organization_or_biogenesis cellular_process developmental_process localization metabolic_process multicellular_organismal_process regulation_of_biological_process response_to_stimulus single-organism_process	cell cell_part membrane organelle organelle_part	binding catalytic_activity
gi|426241765|ref|XP_004014759.1|	PREDICTED: acyl-CoA synthetase short-chain family member 2 [Ovis aries]|426241765|ref|XP_004014759.1|	cellular_process metabolic_process	cell cell_part membrane-enclosed_lumen organelle organelle_part	binding catalytic_activity
gi|426242195|ref|XP_004014960.1|	PREDICTED: craniofacial development protein 1 [Ovis aries]|426242195|ref|XP_004014960.1|	biological_regulation cellular_process developmental_process regulation_of_biological_process
gi|426218329|ref|XP_004003401.1|	PREDICTED: SH3 domain-binding glutamic acid-rich protein [Ovis aries]|426218329|ref|XP_004003401.1|		cell cell_part	binding
gi|426251178|ref|XP_004019305.1|	PREDICTED: complement C4-A-like [Ovis aries]|426251178|ref|XP_004019305.1|	biological_regulation immune_system_process metabolic_process multicellular_organismal_process positive_regulation_of_biological_process regulation_of_biological_process response_to_stimulus single-organism_process	extracellular_region extracellular_region_part	enzyme_regulator_activity
gi|426216375|ref|XP_004002439.1|	PREDICTED: hydroxymethylglutaryl-CoA synthase	cellular_process developmental_process metabolic_process multi-organism_process multicellular_organismal_process response_to_stimulus single-organism_process	cell cell_part membrane membrane-enclosed_lumen organelle organelle_part	catalytic_activity
gi|426222205|ref|XP_004023297.1|	PREDICTED: LOW QUALITY PROTEIN: growth arrest-specific protein 1-like	biological_regulation cellular_component_organization_or_biogenesis cellular_process developmental_process establishment_of_localization growth localization locomotion metabolic_process multicellular_organismal_process negative_regulation_of_biological_process positive_regulation_of_biological_process regulation_of_biological_process response_to_stimulus signaling single-organism_process	cell cell_part membrane membrane_part	binding
gi|426256388|ref|XP_004021822.1|	PREDICTED: erlin-2 [Ovis aries]|426256388|ref|XP_004021822.1|	cellular_process metabolic_process single-organism_process	cell cell_part macromolecular_complex membrane membrane_part organelle organelle_part	binding
gi|426228804|ref|XP_004008486.1|	PREDICTED: vesicle transport protein USE1 [Ovis aries]|426228804|ref|XP_004008486.1|	biological_regulation cellular_component_organization_or_biogenesis cellular_process establishment_of_localization localization metabolic_process regulation_of_biological_process single-organism_process	cell cell_part membrane membrane_part organelle organelle_part	binding
gi|426258586|ref|XP_004022890.1|	PREDICTED: myc box-dependent-interacting protein 1-like	biological_regulation cellular_component_organization_or_biogenesis cellular_process developmental_process establishment_of_localization localization metabolic_process multi-organism_process multicellular_organismal_process positive_regulation_of_biological_process regulation_of_biological_process reproduction reproductive_process single-organism_process	cell cell_part organelle synapse synapse_part	binding
gi|426250078|ref|XP_004018766.1|	PREDICTED: DNA replication licensing factor MCM2 [Ovis aries]|426250078|ref|XP_004018766.1|	biological_regulation cellular_component_organization_or_biogenesis cellular_process metabolic_process regulation_of_biological_process response_to_stimulus single-organism_process	cell cell_part macromolecular_complex membrane-enclosed_lumen organelle organelle_part	binding catalytic_activity
gi|254692816|ref|NP_001157075.1|	sorcin [Ovis aries] >gi|253735904|gb|ACT34173.1| SRI [Ovis aries]|254692816|ref|NP_001157075.1|	biological_regulation cellular_process developmental_process establishment_of_localization localization multicellular_organismal_process regulation_of_biological_process response_to_stimulus signaling single-organism_process	cell cell_part membrane membrane_part organelle organelle_part	binding channel_regulator_activity
gi|426222088|ref|XP_004005235.1|	PREDICTED: 1	cellular_process metabolic_process	cell cell_part membrane membrane-enclosed_lumen organelle organelle_part	binding catalytic_activity
gi|426239874|ref|XP_004013842.1|	PREDICTED: filamin-binding LIM protein 1 [Ovis aries]|426239874|ref|XP_004013842.1|	biological_adhesion biological_regulation cellular_component_organization_or_biogenesis cellular_process developmental_process regulation_of_biological_process single-organism_process	cell cell_junction cell_part organelle organelle_part	binding
gi|426230314|ref|XP_004009220.1|	PREDICTED: procollagen galactosyltransferase 1 [Ovis aries]|426230314|ref|XP_004009220.1|	cellular_component_organization_or_biogenesis cellular_process metabolic_process single-organism_process	cell cell_part membrane-enclosed_lumen organelle organelle_part	catalytic_activity
gi|426228732|ref|XP_004008450.1|	PREDICTED: NADH dehydrogenase [ubiquinone] 1 alpha subcomplex subunit 13 [Ovis aries]|426228732|ref|XP_004008450.1|	biological_regulation cellular_component_organization_or_biogenesis cellular_process establishment_of_localization growth localization metabolic_process negative_regulation_of_biological_process regulation_of_biological_process single-organism_process	cell cell_part macromolecular_complex membrane membrane_part membrane-enclosed_lumen organelle organelle_part	binding catalytic_activity
gi|426227593|ref|XP_004007902.1|	PREDICTED: dihydrolipoyl dehydrogenase	biological_regulation cellular_process developmental_process metabolic_process multicellular_organismal_process regulation_of_biological_process reproduction reproductive_process single-organism_process	cell cell_part macromolecular_complex membrane-enclosed_lumen organelle organelle_part	binding catalytic_activity
gi|21542182|sp|Q9TTE2.1|PGS2_SHEEP	RecName: Full=Decorin	cellular_process developmental_process metabolic_process multi-organism_process multicellular_organismal_process response_to_stimulus single-organism_process	cell cell_part extracellular_matrix extracellular_matrix_part extracellular_region extracellular_region_part membrane-enclosed_lumen organelle organelle_part	binding
gi|426240625|ref|XP_004014195.1|	PREDICTED: 1-phosphatidylinositol 4	biological_regulation cellular_process establishment_of_localization localization metabolic_process negative_regulation_of_biological_process regulation_of_biological_process response_to_stimulus signaling single-organism_process	cell cell_part organelle organelle_part synapse synapse_part	binding catalytic_activity molecular_transducer_activity
gi|426258807|ref|XP_004022996.1|	PREDICTED: complement C4-like [Ovis aries]|426258807|ref|XP_004022996.1|	biological_regulation immune_system_process metabolic_process multicellular_organismal_process positive_regulation_of_biological_process regulation_of_biological_process response_to_stimulus single-organism_process	extracellular_region extracellular_region_part	enzyme_regulator_activity
gi|426230218|ref|XP_004009174.1|	PREDICTED: putative transferase CAF17	cellular_process metabolic_process	cell cell_part organelle	catalytic_activity
gi|426249299|ref|XP_004018387.1|	PREDICTED: EGF domain-specific O-linked N-acetylglucosamine transferase [Ovis aries]|426249299|ref|XP_004018387.1|	cellular_process metabolic_process	cell cell_part membrane-enclosed_lumen organelle organelle_part	catalytic_activity
gi|426240587|ref|XP_004014180.1|	PREDICTED: NADH-cytochrome b5 reductase 1-like [Ovis aries]|426240587|ref|XP_004014180.1|	metabolic_process	membrane membrane_part	catalytic_activity
gi|426242875|ref|XP_004015296.1|	PREDICTED: transcription elongation factor SPT5 isoform 1 [Ovis aries]|426242875|ref|XP_004015296.1|	biological_regulation cellular_component_organization_or_biogenesis cellular_process metabolic_process multi-organism_process negative_regulation_of_biological_process positive_regulation_of_biological_process regulation_of_biological_process reproduction reproductive_process response_to_stimulus single-organism_process	cell cell_part macromolecular_complex membrane-enclosed_lumen organelle organelle_part	binding
gi|426238953|ref|XP_004013401.1|	PREDICTED: integrin alpha-3 [Ovis aries]|426238953|ref|XP_004013401.1|	biological_adhesion biological_regulation cellular_process developmental_process immune_system_process localization locomotion multicellular_organismal_process regulation_of_biological_process response_to_stimulus signaling single-organism_process	cell cell_part macromolecular_complex membrane membrane_part	binding
gi|426232698|ref|XP_004010358.1|	PREDICTED: transmembrane 9 superfamily member 1 [Ovis aries]|426232698|ref|XP_004010358.1|	cellular_process establishment_of_localization localization metabolic_process	cell cell_part membrane membrane_part organelle organelle_part
gi|426255566|ref|XP_004021419.1|	PREDICTED: alpha-actinin-2 isoform 1 [Ovis aries]|426255566|ref|XP_004021419.1|	biological_adhesion biological_regulation cellular_component_organization_or_biogenesis cellular_process establishment_of_localization localization multicellular_organismal_process positive_regulation_of_biological_process regulation_of_biological_process response_to_stimulus signaling single-organism_process	cell cell_junction cell_part extracellular_region macromolecular_complex membrane-enclosed_lumen organelle organelle_part	binding protein_binding_transcription_factor_activity receptor_regulator_activity structural_molecule_activity
gi|426252648|ref|XP_004020017.1|	PREDICTED: AP-2 complex subunit alpha-2 [Ovis aries]|426252648|ref|XP_004020017.1|	biological_regulation cellular_component_organization_or_biogenesis cellular_process developmental_process establishment_of_localization immune_system_process localization locomotion multi-organism_process multicellular_organismal_process negative_regulation_of_biological_process regulation_of_biological_process response_to_stimulus signaling single-organism_process	cell cell_part macromolecular_complex membrane membrane_part organelle organelle_part	binding transporter_activity
gi|426236633|ref|XP_004012272.1|	PREDICTED: histidine triad nucleotide-binding protein 1-like [Ovis aries]|426236633|ref|XP_004012272.1|	biological_regulation cellular_process metabolic_process regulation_of_biological_process response_to_stimulus signaling single-organism_process	cell cell_part membrane organelle	binding catalytic_activity
gi|426225730|ref|XP_004007016.1|	PREDICTED: ELKS/Rab6-interacting/CAST family member 1 isoform 1 [Ovis aries]|426225730|ref|XP_004007016.1|	biological_regulation cellular_process establishment_of_localization localization metabolic_process regulation_of_biological_process response_to_stimulus signaling single-organism_process	cell cell_part macromolecular_complex membrane organelle	binding
gi|426226089|ref|XP_004007186.1|	PREDICTED: LOW QUALITY PROTEIN: laminin subunit gamma-3 [Ovis aries]|426226089|ref|XP_004007186.1|	biological_adhesion cellular_component_organization_or_biogenesis cellular_process developmental_process multicellular_organismal_process single-organism_process	extracellular_matrix extracellular_matrix_part extracellular_region extracellular_region_part membrane	structural_molecule_activity
gi|426255291|ref|XP_004021288.1|	PREDICTED: coiled-coil-helix-coiled-coil-helix domain-containing protein 2		cell cell_part organelle
gi|426255011|ref|XP_004023705.1|	PREDICTED: LOW QUALITY PROTEIN: NADH dehydrogenase [ubiquinone] 1 beta subcomplex subunit 10	cellular_process establishment_of_localization localization metabolic_process	cell cell_part macromolecular_complex membrane membrane_part organelle organelle_part
gi|426236827|ref|XP_004012367.1|	PREDICTED: LOW QUALITY PROTEIN: BTB/POZ domain-containing protein KCTD12 [Ovis aries]|426236827|ref|XP_004012367.1|	biological_regulation cellular_component_organization_or_biogenesis cellular_process regulation_of_biological_process response_to_stimulus signaling single-organism_process	cell cell_junction cell_part macromolecular_complex membrane synapse synapse_part	binding
gi|426238677|ref|XP_004013275.1|	PREDICTED: GPI transamidase component PIG-S [Ovis aries]|426238677|ref|XP_004013275.1|	cellular_process metabolic_process	cell cell_part macromolecular_complex membrane membrane_part organelle organelle_part	binding catalytic_activity
gi|426226323|ref|XP_004007295.1|	PREDICTED: glucosamine--fructose-6-phosphate aminotransferase [isomerizing] 1 [Ovis aries]|426226323|ref|XP_004007295.1|	biological_regulation cellular_component_organization_or_biogenesis cellular_process metabolic_process negative_regulation_of_biological_process positive_regulation_of_biological_process regulation_of_biological_process response_to_stimulus signaling single-organism_process	cell cell_part	binding catalytic_activity
gi|426246933|ref|XP_004017241.1|	PREDICTED: arfaptin-1 isoform 3 [Ovis aries] >gi|426246929|ref|XP_004017239.1| PREDICTED: arfaptin-1 isoform 1 [Ovis aries]|426246933|ref|XP_004017241.1|	biological_regulation cellular_process establishment_of_localization localization regulation_of_biological_process single-organism_process	cell cell_part membrane organelle organelle_part	binding
gi|426219679|ref|XP_004004046.1|	PREDICTED: U4/U6 small nuclear ribonucleoprotein Prp4 [Ovis aries]|426219679|ref|XP_004004046.1|	cellular_process metabolic_process	cell cell_part macromolecular_complex membrane-enclosed_lumen organelle organelle_part	binding
gi|426250062|ref|XP_004018759.1|	PREDICTED: protein transport protein Sec61 subunit alpha isoform 1 [Ovis aries]|426250062|ref|XP_004018759.1|	cellular_process establishment_of_localization immune_system_process localization response_to_stimulus single-organism_process	cell cell_part membrane membrane_part organelle organelle_part	binding transporter_activity
gi|75053599|sp|Q7YRL2.1|CNN1_SHEEP	RecName: Full=Calponin-1	biological_regulation cellular_component_organization_or_biogenesis cellular_process multicellular_organismal_process regulation_of_biological_process single-organism_process	cell cell_part organelle	binding
gi|426237827|ref|XP_004012859.1|	PREDICTED: CDK5 regulatory subunit-associated protein 3 [Ovis aries]|426237827|ref|XP_004012859.1|	biological_regulation cellular_process developmental_process metabolic_process multicellular_organismal_process positive_regulation_of_biological_process regulation_of_biological_process single-organism_process		binding
gi|426241628|ref|XP_004014691.1|	PREDICTED: thioredoxin-related transmembrane protein 4 [Ovis aries]|426241628|ref|XP_004014691.1|	biological_regulation cellular_process regulation_of_biological_process single-organism_process
gi|426236197|ref|XP_004012058.1|	PREDICTED: protein LYRIC	biological_regulation cellular_process developmental_process metabolic_process multi-organism_process multicellular_organismal_process negative_regulation_of_biological_process positive_regulation_of_biological_process regulation_of_biological_process response_to_stimulus signaling single-organism_process	cell cell_junction cell_part membrane membrane_part membrane-enclosed_lumen organelle organelle_part	binding protein_binding_transcription_factor_activity
gi|426242035|ref|XP_004014884.1|	PREDICTED: DNA topoisomerase 1 [Ovis aries]|426242035|ref|XP_004014884.1|	cellular_component_organization_or_biogenesis cellular_process developmental_process metabolic_process multi-organism_process multicellular_organismal_process reproduction reproductive_process response_to_stimulus single-organism_process	cell cell_part macromolecular_complex membrane-enclosed_lumen organelle organelle_part	binding catalytic_activity
gi|426247991|ref|XP_004017750.1|	PREDICTED: LOW QUALITY PROTEIN: ran-specific GTPase-activating protein [Ovis aries]|426247991|ref|XP_004017750.1|	biological_regulation cellular_component_organization_or_biogenesis cellular_process establishment_of_localization localization multi-organism_process positive_regulation_of_biological_process regulation_of_biological_process response_to_stimulus signaling single-organism_process	cell cell_part organelle organelle_part	binding enzyme_regulator_activity
gi|426239062|ref|XP_004013451.1|	PREDICTED: cytochrome C oxidase assembly factor 3 homolog		cell cell_part organelle
gi|426230981|ref|XP_004009535.1|	PREDICTED: uncharacterized protein LOC101114955 [Ovis aries]|426230981|ref|XP_004009535.1|	biological_regulation cellular_process developmental_process growth metabolic_process multicellular_organismal_process regulation_of_biological_process reproduction reproductive_process single-organism_process	cell cell_part	binding catalytic_activity
gi|426238816|ref|XP_004013340.1|	PREDICTED: fragile X mental retardation syndrome-related protein 2 [Ovis aries]|426238816|ref|XP_004013340.1|		cell cell_part macromolecular_complex organelle organelle_part	binding
gi|426231852|ref|XP_004009951.1|	PREDICTED: ankyrin repeat domain-containing protein 17 [Ovis aries]|426231852|ref|XP_004009951.1|	cellular_process multi-organism_process reproduction reproductive_process	cell cell_part organelle	binding
gi|426227840|ref|XP_004008023.1|	PREDICTED: protein TBRG4 [Ovis aries]|426227840|ref|XP_004008023.1|	cellular_process metabolic_process	cell cell_part organelle	catalytic_activity
gi|426252520|ref|XP_004019957.1|	PREDICTED: LOW QUALITY PROTEIN: phosphofurin acidic cluster sorting protein 1 [Ovis aries]|426252520|ref|XP_004019957.1|	biological_regulation cellular_component_organization_or_biogenesis cellular_process establishment_of_localization immune_system_process localization multi-organism_process regulation_of_biological_process reproduction reproductive_process response_to_stimulus single-organism_process	cell cell_part organelle organelle_part	binding
gi|426236327|ref|XP_004012121.1|	PREDICTED: fibronectin type-III domain-containing protein 3A isoform 1 [Ovis aries]|426236327|ref|XP_004012121.1|	biological_adhesion cellular_process developmental_process multicellular_organismal_process reproduction reproductive_process single-organism_process	cell cell_part membrane membrane_part organelle organelle_part
gi|426254319|ref|XP_004020826.1|	PREDICTED: eukaryotic peptide chain release factor GTP-binding subunit ERF3A isoform 1 [Ovis aries]|426254319|ref|XP_004020826.1|	cellular_process metabolic_process single-organism_process	cell cell_part	binding catalytic_activity
gi|426240789|ref|XP_004014276.1|	PREDICTED: threonine synthase-like 1 [Ovis aries]|426240789|ref|XP_004014276.1|	cellular_process metabolic_process	cell cell_part	binding catalytic_activity
gi|426256092|ref|XP_004021678.1|	PREDICTED: vacuolar protein sorting-associated protein 26A [Ovis aries]|426256092|ref|XP_004021678.1|	cellular_process establishment_of_localization localization single-organism_process	cell cell_part macromolecular_complex membrane membrane_part organelle organelle_part	binding transporter_activity
gi|426247111|ref|XP_004017330.1|	PREDICTED: electron transfer flavoprotein-ubiquinone oxidoreductase	cellular_process metabolic_process response_to_stimulus	cell cell_part membrane membrane_part membrane-enclosed_lumen organelle organelle_part	binding catalytic_activity electron_carrier_activity
gi|426221731|ref|XP_004005061.1|	PREDICTED: tyrosine--tRNA ligase	biological_regulation cellular_process metabolic_process regulation_of_biological_process response_to_stimulus signaling single-organism_process	cell cell_part extracellular_region extracellular_region_part organelle	binding catalytic_activity molecular_transducer_activity
gi|426247109|ref|XP_004017329.1|	PREDICTED: peptidyl-prolyl cis-trans isomerase D [Ovis aries]|426247109|ref|XP_004017329.1|	cellular_process metabolic_process	cell cell_part organelle	binding catalytic_activity
gi|426232276|ref|XP_004010159.1|	PREDICTED: LOW QUALITY PROTEIN: WD repeat and FYVE domain-containing protein 3 [Ovis aries]|426232276|ref|XP_004010159.1|		cell cell_part membrane membrane_part organelle organelle_part	binding catalytic_activity
gi|426236119|ref|XP_004012022.1|	PREDICTED: ribosome biogenesis regulatory protein homolog [Ovis aries]|426236119|ref|XP_004012022.1|	cellular_component_organization_or_biogenesis cellular_process establishment_of_localization localization single-organism_process	cell cell_part membrane-enclosed_lumen organelle organelle_part
gi|251823897|ref|NP_001156517.1|	protein disulfide-isomerase A3 precursor [Ovis aries] >gi|239924054|gb|ACS34987.1| protein disulfide isomerase family A member 3 [Ovis aries]|251823897|ref|NP_001156517.1|	biological_regulation cellular_process establishment_of_localization immune_system_process localization metabolic_process positive_regulation_of_biological_process regulation_of_biological_process response_to_stimulus signaling single-organism_process	cell cell_part membrane-enclosed_lumen organelle organelle_part	binding catalytic_activity electron_carrier_activity
gi|426229087|ref|XP_004008624.1|	PREDICTED: general transcription factor IIF subunit 1 [Ovis aries]|426229087|ref|XP_004008624.1|	biological_regulation cellular_process metabolic_process multi-organism_process positive_regulation_of_biological_process regulation_of_biological_process reproduction reproductive_process response_to_stimulus	cell cell_junction cell_part macromolecular_complex membrane-enclosed_lumen organelle organelle_part	binding enzyme_regulator_activity protein_binding_transcription_factor_activity
gi|426224775|ref|XP_004006544.1|	PREDICTED: N-acetylglucosamine-6-sulfatase [Ovis aries]|426224775|ref|XP_004006544.1|	cellular_process metabolic_process	cell cell_part membrane-enclosed_lumen organelle organelle_part	binding catalytic_activity
gi|426231379|ref|XP_004009716.1|	PREDICTED: nuclear factor NF-kappa-B p105 subunit [Ovis aries]|426231379|ref|XP_004009716.1|	biological_regulation cellular_process developmental_process establishment_of_localization immune_system_process localization metabolic_process multi-organism_process multicellular_organismal_process negative_regulation_of_biological_process positive_regulation_of_biological_process regulation_of_biological_process response_to_stimulus signaling single-organism_process	cell cell_part macromolecular_complex membrane-enclosed_lumen organelle organelle_part	binding nucleic_acid_binding_transcription_factor_activity
gi|426219967|ref|XP_004004189.1|	PREDICTED: ubiquitin-conjugating enzyme E2 R2 [Ovis aries]|426219967|ref|XP_004004189.1|	cellular_process metabolic_process		binding catalytic_activity
gi|426226039|ref|XP_004007162.1|	PREDICTED: LOW QUALITY PROTEIN: mitochondrial-processing peptidase subunit alpha [Ovis aries]|426226039|ref|XP_004007162.1|	cellular_component_organization_or_biogenesis cellular_process establishment_of_localization localization metabolic_process single-organism_process	cell cell_part membrane membrane-enclosed_lumen organelle organelle_part	binding catalytic_activity
gi|426226067|ref|XP_004007176.1|	PREDICTED: probable ATP-dependent RNA helicase DDX31 [Ovis aries]|426226067|ref|XP_004007176.1|		cell cell_part membrane-enclosed_lumen organelle organelle_part	binding catalytic_activity
gi|426243712|ref|XP_004015694.1|	PREDICTED: heat shock protein beta-6 [Ovis aries]|426243712|ref|XP_004015694.1|	biological_regulation multicellular_organismal_process regulation_of_biological_process response_to_stimulus single-organism_process	cell cell_part organelle	binding structural_molecule_activity
gi|426250170|ref|XP_004018811.1|	PREDICTED: 40S ribosomal protein S10 [Ovis aries]|426250170|ref|XP_004018811.1|	cellular_component_organization_or_biogenesis cellular_process establishment_of_localization localization metabolic_process multi-organism_process reproduction reproductive_process single-organism_process	cell cell_part macromolecular_complex membrane-enclosed_lumen organelle organelle_part	binding
gi|426219333|ref|XP_004003880.1|	PREDICTED: segment polarity protein dishevelled homolog DVL-3 [Ovis aries]|426219333|ref|XP_004003880.1|	biological_regulation cellular_component_organization_or_biogenesis cellular_process developmental_process growth localization locomotion metabolic_process multicellular_organismal_process positive_regulation_of_biological_process regulation_of_biological_process response_to_stimulus signaling single-organism_process	cell cell_part macromolecular_complex membrane organelle organelle_part	binding molecular_transducer_activity
gi|426225842|ref|XP_004007070.1|	PREDICTED: coiled-coil domain-containing protein 134 [Ovis aries]|426225842|ref|XP_004007070.1|		extracellular_region
gi|1705661|sp|P49920.1|CBG_SHEEP	RecName: Full=Corticosteroid-binding globulin	biological_regulation establishment_of_localization localization metabolic_process regulation_of_biological_process	extracellular_region extracellular_region_part	binding enzyme_regulator_activity
gi|426223619|ref|XP_004005972.1|	PREDICTED: LOW QUALITY PROTEIN: LIM and senescent cell antigen-like-containing domain protein 1 [Ovis aries]|426223619|ref|XP_004005972.1|	biological_adhesion biological_regulation cellular_component_organization_or_biogenesis cellular_process developmental_process metabolic_process multicellular_organismal_process negative_regulation_of_biological_process regulation_of_biological_process single-organism_process	cell cell_junction cell_part macromolecular_complex	binding
gi|426250658|ref|XP_004019051.1|	PREDICTED: LOW QUALITY PROTEIN: tripartite motif-containing protein 26 [Ovis aries]|426250658|ref|XP_004019051.1|		cell cell_part	binding
gi|426250191|ref|XP_004018821.1|	PREDICTED: peptidyl-prolyl cis-trans isomerase FKBP5 [Ovis aries]|426250191|ref|XP_004018821.1|	cellular_process metabolic_process	cell cell_part membrane membrane-enclosed_lumen organelle organelle_part	binding catalytic_activity
gi|426250158|ref|XP_004018805.1|	PREDICTED: protein CutA [Ovis aries]|426250158|ref|XP_004018805.1|	localization response_to_stimulus	membrane	binding
gi|426219599|ref|XP_004004006.1|	PREDICTED: low molecular weight phosphotyrosine protein phosphatase isoform 1 [Ovis aries]|426219599|ref|XP_004004006.1|	cellular_process metabolic_process multicellular_organismal_process signaling single-organism_process	cell cell_part membrane membrane_part organelle	binding catalytic_activity
gi|426245339|ref|XP_004016470.1|	PREDICTED: estradiol 17-beta-dehydrogenase 12 [Ovis aries]|426245339|ref|XP_004016470.1|	biological_adhesion biological_regulation cellular_component_organization_or_biogenesis cellular_process metabolic_process positive_regulation_of_biological_process regulation_of_biological_process single-organism_process	cell cell_part extracellular_matrix membrane membrane_part organelle organelle_part	binding catalytic_activity
gi|426235013|ref|XP_004011485.1|	PREDICTED: T-complex protein 1 subunit alpha [Ovis aries]|426235013|ref|XP_004011485.1|	cellular_component_organization_or_biogenesis cellular_process developmental_process metabolic_process multicellular_organismal_process reproduction reproductive_process single-organism_process	cell cell_junction cell_part macromolecular_complex membrane membrane-enclosed_lumen organelle organelle_part	binding
gi|426244636|ref|XP_004016127.1|	PREDICTED: coatomer subunit delta isoform 1 [Ovis aries]|426244636|ref|XP_004016127.1|	cellular_component_organization_or_biogenesis cellular_process establishment_of_localization localization single-organism_process	cell cell_part macromolecular_complex membrane membrane_part organelle organelle_part	binding
gi|426231425|ref|XP_004009739.1|	PREDICTED: PDZ and LIM domain protein 5 isoform 1 [Ovis aries]|426231425|ref|XP_004009739.1|	biological_regulation cellular_component_organization_or_biogenesis cellular_process developmental_process multicellular_organismal_process regulation_of_biological_process signaling single-organism_process	cell cell_junction cell_part membrane organelle organelle_part synapse synapse_part	binding
gi|426253947|ref|XP_004020650.1|	PREDICTED: protein disulfide-isomerase TMX3 [Ovis aries]|426253947|ref|XP_004020650.1|	biological_regulation cellular_process metabolic_process regulation_of_biological_process single-organism_process	cell cell_part membrane membrane_part organelle organelle_part	catalytic_activity electron_carrier_activity
gi|426237534|ref|XP_004012715.1|	PREDICTED: macrosialin [Ovis aries]|426237534|ref|XP_004012715.1|		membrane
gi|426248162|ref|XP_004017834.1|	PREDICTED: 5-formyltetrahydrofolate cyclo-ligase [Ovis aries]|426248162|ref|XP_004017834.1|	cellular_process metabolic_process	cell cell_part membrane organelle	binding catalytic_activity
gi|426219450|ref|XP_004003937.1|	PREDICTED: cohesin subunit SA-1 [Ovis aries]|426219450|ref|XP_004003937.1|	biological_regulation cellular_component_organization_or_biogenesis cellular_process negative_regulation_of_biological_process regulation_of_biological_process response_to_stimulus signaling single-organism_process	cell cell_junction cell_part membrane membrane_part membrane-enclosed_lumen organelle organelle_part	binding
gi|426258596|ref|XP_004022895.1|	PREDICTED: myosin-9-like	biological_adhesion biological_regulation cellular_component_organization_or_biogenesis cellular_process developmental_process establishment_of_localization immune_system_process localization metabolic_process multicellular_organismal_process regulation_of_biological_process reproduction single-organism_process	cell cell_junction cell_part macromolecular_complex membrane membrane_part organelle organelle_part synapse	binding catalytic_activity
gi|426258320|ref|XP_004022762.1|	PREDICTED: uncharacterized protein LOC101106311 [Ovis aries]|426258320|ref|XP_004022762.1|		cell cell_part membrane membrane_part membrane-enclosed_lumen organelle organelle_part	binding
gi|426254836|ref|XP_004021082.1|	PREDICTED: pentatricopeptide repeat-containing protein 1	cellular_process establishment_of_localization localization metabolic_process single-organism_process	cell cell_part macromolecular_complex membrane membrane_part organelle organelle_part	catalytic_activity
gi|426243904|ref|XP_004015781.1|	PREDICTED: LOW QUALITY PROTEIN: poliovirus receptor [Ovis aries]|426243904|ref|XP_004015781.1|	biological_regulation cell_killing cellular_component_organization_or_biogenesis cellular_process immune_system_process positive_regulation_of_biological_process regulation_of_biological_process response_to_stimulus single-organism_process	cell cell_junction cell_part extracellular_region extracellular_region_part membrane membrane_part membrane-enclosed_lumen organelle organelle_part	binding receptor_activity
gi|426243231|ref|XP_004023573.1|	PREDICTED: LOW QUALITY PROTEIN: myeloid-associated differentiation marker [Ovis aries]|426243231|ref|XP_004023573.1|		membrane membrane_part
gi|426224041|ref|XP_004006182.1|	PREDICTED: phosducin-like protein 3 [Ovis aries]|426224041|ref|XP_004006182.1|	cellular_process single-organism_process	cell cell_part
gi|426255794|ref|XP_004021533.1|	PREDICTED: AP-3 complex subunit mu-1 [Ovis aries]|426255794|ref|XP_004021533.1|	cellular_process establishment_of_localization localization multicellular_organismal_process signaling single-organism_process	cell cell_part macromolecular_complex membrane membrane_part organelle	binding
gi|426224434|ref|XP_004006375.1|	PREDICTED: LOW QUALITY PROTEIN: keratin	biological_regulation cellular_component_organization_or_biogenesis cellular_process developmental_process multicellular_organismal_process negative_regulation_of_biological_process regulation_of_biological_process single-organism_process	cell cell_part macromolecular_complex membrane organelle organelle_part	binding structural_molecule_activity
gi|426249515|ref|XP_004018495.1|	PREDICTED: RNA-binding protein 5 isoform 1 [Ovis aries]|426249515|ref|XP_004018495.1|	biological_regulation cellular_component_organization_or_biogenesis cellular_process metabolic_process negative_regulation_of_biological_process positive_regulation_of_biological_process regulation_of_biological_process single-organism_process	cell cell_part macromolecular_complex membrane-enclosed_lumen organelle organelle_part	binding
gi|426233474|ref|XP_004010742.1|	PREDICTED: dehydrogenase/reductase SDR family member 7 [Ovis aries]|426233474|ref|XP_004010742.1|			binding catalytic_activity
gi|426228075|ref|XP_004008140.1|	PREDICTED: myotrophin [Ovis aries]|426228075|ref|XP_004008140.1|	biological_regulation cellular_component_organization_or_biogenesis cellular_process developmental_process growth metabolic_process multicellular_organismal_process negative_regulation_of_biological_process positive_regulation_of_biological_process regulation_of_biological_process response_to_stimulus single-organism_process	cell cell_part macromolecular_complex organelle organelle_part	binding
gi|426233262|ref|XP_004010636.1|	PREDICTED: E3 ubiquitin-protein ligase NEDD4 isoform 1 [Ovis aries]|426233262|ref|XP_004010636.1|	biological_regulation cellular_component_organization_or_biogenesis cellular_process developmental_process establishment_of_localization localization locomotion metabolic_process multi-organism_process multicellular_organismal_process negative_regulation_of_biological_process positive_regulation_of_biological_process regulation_of_biological_process reproduction reproductive_process response_to_s…	cell cell_part macromolecular_complex membrane organelle organelle_part	binding catalytic_activity channel_regulator_activity
gi|426237164|ref|XP_004012531.1|	PREDICTED: U3 small nucleolar RNA-associated protein 6 homolog [Ovis aries]|426237164|ref|XP_004012531.1|	cellular_component_organization_or_biogenesis cellular_process metabolic_process	cell cell_part membrane-enclosed_lumen organelle organelle_part
gi|426240952|ref|XP_004014356.1|	PREDICTED: adipocyte plasma membrane-associated protein [Ovis aries]|426240952|ref|XP_004014356.1|	metabolic_process	cell cell_part membrane membrane_part	catalytic_activity
gi|426240519|ref|XP_004014146.1|	PREDICTED: sulfhydryl oxidase 1 [Ovis aries]|426240519|ref|XP_004014146.1|		cell cell_part extracellular_region extracellular_region_part membrane membrane_part organelle organelle_part	catalytic_activity
gi|426228983|ref|XP_004008574.1|	PREDICTED: dynamin-2 isoform 2 [Ovis aries]|426228983|ref|XP_004008574.1|	biological_regulation cellular_component_organization_or_biogenesis cellular_process establishment_of_localization immune_system_process localization metabolic_process multicellular_organismal_process positive_regulation_of_biological_process regulation_of_biological_process response_to_stimulus signaling single-organism_process	cell cell_junction cell_part macromolecular_complex membrane membrane_part organelle organelle_part synapse synapse_part	binding catalytic_activity
gi|426237352|ref|XP_004012625.1|	PREDICTED: ankyrin repeat and FYVE domain-containing protein 1 [Ovis aries]|426237352|ref|XP_004012625.1|	establishment_of_localization localization	cell cell_part membrane organelle organelle_part	binding
gi|426216931|ref|XP_004002710.1|	PREDICTED: sodium/potassium-transporting ATPase subunit alpha-2 [Ovis aries]|426216931|ref|XP_004002710.1|	biological_regulation cellular_process establishment_of_localization localization locomotion metabolic_process multicellular_organismal_process negative_regulation_of_biological_process regulation_of_biological_process reproduction reproductive_process response_to_stimulus signaling single-organism_process	cell cell_part macromolecular_complex membrane membrane_part organelle synapse	binding catalytic_activity transporter_activity
gi|426243354|ref|XP_004015523.1|	PREDICTED: ATP-dependent RNA helicase DDX19B [Ovis aries]|426243354|ref|XP_004015523.1|	cellular_process establishment_of_localization localization single-organism_process	cell cell_part macromolecular_complex membrane membrane_part organelle organelle_part	binding catalytic_activity
gi|426238783|ref|XP_004013326.1|	PREDICTED: rab GTPase-binding effector protein 1 [Ovis aries]|426238783|ref|XP_004013326.1|	cellular_component_organization_or_biogenesis cellular_process establishment_of_localization localization single-organism_process	cell cell_part organelle	binding enzyme_regulator_activity
gi|426242855|ref|XP_004015286.1|	PREDICTED: delta(3	cellular_process metabolic_process	cell cell_part organelle	binding catalytic_activity
gi|240849237|ref|NP_001155358.1|	ubiquilin-1 [Ovis aries] >gi|238815031|gb|ACR56712.1| ubiquilin 1 [Ovis aries]|240849237|ref|NP_001155358.1|	biological_regulation cellular_process metabolic_process regulation_of_biological_process response_to_stimulus single-organism_process	cell cell_part macromolecular_complex organelle	binding
gi|426229293|ref|XP_004008725.1|	PREDICTED: peptidyl-prolyl cis-trans isomerase C [Ovis aries]|426229293|ref|XP_004008725.1|	biological_regulation cellular_process metabolic_process regulation_of_biological_process response_to_stimulus signaling single-organism_process	cell cell_part	binding catalytic_activity
gi|426257757|ref|XP_004022489.1|	PREDICTED: ribose-phosphate pyrophosphokinase 1 isoform 1 [Ovis aries]|426257757|ref|XP_004022489.1|	cellular_process developmental_process metabolic_process multicellular_organismal_process single-organism_process	cell cell_part macromolecular_complex	binding catalytic_activity
gi|426224534|ref|XP_004006424.1|	PREDICTED: bax inhibitor 1 isoform 2 [Ovis aries] >gi|426224532|ref|XP_004006423.1| PREDICTED: bax inhibitor 1 isoform 1 [Ovis aries]|426224534|ref|XP_004006424.1|	biological_regulation cellular_process negative_regulation_of_biological_process regulation_of_biological_process response_to_stimulus single-organism_process	cell cell_part membrane membrane_part organelle organelle_part
gi|426239884|ref|XP_004013847.1|	PREDICTED: caspase-9 [Ovis aries]|426239884|ref|XP_004013847.1|	biological_regulation cellular_process metabolic_process positive_regulation_of_biological_process regulation_of_biological_process response_to_stimulus signaling single-organism_process	cell cell_part macromolecular_complex organelle	binding catalytic_activity enzyme_regulator_activity
gi|426220911|ref|XP_004004655.1|	PREDICTED: Golgi reassembly-stacking protein 2 [Ovis aries]|426220911|ref|XP_004004655.1|	cellular_component_organization_or_biogenesis cellular_process single-organism_process	cell cell_part membrane organelle organelle_part	binding
gi|426243758|ref|XP_004015715.1|	PREDICTED: LOW QUALITY PROTEIN: 26S proteasome non-ATPase regulatory subunit 8 [Ovis aries]|426243758|ref|XP_004015715.1|	biological_regulation cellular_process immune_system_process metabolic_process multi-organism_process negative_regulation_of_biological_process positive_regulation_of_biological_process regulation_of_biological_process response_to_stimulus signaling single-organism_process	cell cell_part macromolecular_complex membrane-enclosed_lumen organelle organelle_part
gi|426246735|ref|XP_004017146.1|	PREDICTED: succinate dehydrogenase [ubiquinone] flavoprotein subunit	cellular_process developmental_process metabolic_process multicellular_organismal_process single-organism_process	cell cell_part macromolecular_complex membrane membrane_part organelle organelle_part	binding catalytic_activity
gi|426256398|ref|XP_004021827.1|	PREDICTED: U6 snRNA-associated Sm-like protein LSm1 [Ovis aries]|426256398|ref|XP_004021827.1|	cellular_process metabolic_process	cell cell_part macromolecular_complex organelle	binding
gi|426217433|ref|XP_004002958.1|	PREDICTED: abhydrolase domain-containing protein 10	cellular_process metabolic_process	cell cell_part organelle	catalytic_activity
gi|426237665|ref|XP_004012778.1|	PREDICTED: epsin-2 isoform 1 [Ovis aries]|426237665|ref|XP_004012778.1|	biological_regulation cellular_process developmental_process establishment_of_localization localization multicellular_organismal_process regulation_of_biological_process response_to_stimulus signaling single-organism_process
gi|240849312|ref|NP_001155340.1|	geranylgeranyl transferase type-2 subunit beta [Ovis aries] >gi|238566779|gb|ACR46631.1| RABGGTB [Ovis aries]|240849312|ref|NP_001155340.1|	cellular_process metabolic_process multicellular_organismal_process single-organism_process		binding catalytic_activity
gi|426241217|ref|XP_004014488.1|	PREDICTED: ras-related protein Rab-22A [Ovis aries]|426241217|ref|XP_004014488.1|	biological_regulation cellular_component_organization_or_biogenesis cellular_process establishment_of_localization localization metabolic_process regulation_of_biological_process response_to_stimulus signaling single-organism_process	cell cell_part membrane organelle organelle_part	binding catalytic_activity
gi|426237260|ref|XP_004012579.1|	PREDICTED: active breakpoint cluster region-related protein isoform 1 [Ovis aries]|426237260|ref|XP_004012579.1|	biological_regulation cellular_component_organization_or_biogenesis cellular_process developmental_process establishment_of_localization immune_system_process localization locomotion metabolic_process multi-organism_process multicellular_organismal_process negative_regulation_of_biological_process positive_regulation_of_biological_process regulation_of_biological_process response_to_stimulus sign…	cell cell_part membrane	binding enzyme_regulator_activity
gi|426245387|ref|XP_004016493.1|	PREDICTED: cytoskeleton-associated protein 5 isoform 1 [Ovis aries]|426245387|ref|XP_004016493.1|	cellular_component_organization_or_biogenesis cellular_process establishment_of_localization localization single-organism_process	cell cell_part macromolecular_complex organelle organelle_part	binding
gi|426232950|ref|XP_004010480.1|	PREDICTED: protein FAM98B [Ovis aries]|426232950|ref|XP_004010480.1|		cell cell_part macromolecular_complex
gi|426247947|ref|XP_004017731.1|	PREDICTED: LOW QUALITY PROTEIN: phosphatidylinositol 4-kinase alpha [Ovis aries]|426247947|ref|XP_004017731.1|	biological_regulation cellular_process developmental_process metabolic_process multicellular_organismal_process regulation_of_biological_process response_to_stimulus signaling single-organism_process		binding catalytic_activity
gi|426227855|ref|XP_004008030.1|	PREDICTED: transmembrane emp24 domain-containing protein 4 [Ovis aries]|426227855|ref|XP_004008030.1|	biological_regulation cellular_process establishment_of_localization localization positive_regulation_of_biological_process regulation_of_biological_process response_to_stimulus signaling single-organism_process	cell cell_part membrane membrane_part organelle organelle_part	molecular_transducer_activity
gi|426230586|ref|XP_004009348.1|	PREDICTED: queuine tRNA-ribosyltransferase [Ovis aries]|426230586|ref|XP_004009348.1|	cellular_process metabolic_process	cell cell_part macromolecular_complex organelle	binding catalytic_activity
gi|426242019|ref|XP_004014876.1|	PREDICTED: dolichyl-diphosphooligosaccharide--protein glycosyltransferase subunit 2 [Ovis aries]|426242019|ref|XP_004014876.1|	cellular_process metabolic_process	cell cell_part macromolecular_complex membrane membrane_part organelle organelle_part	catalytic_activity
gi|426241450|ref|XP_004014604.1|	PREDICTED: SAM domain and HD domain-containing protein 1 [Ovis aries]|426241450|ref|XP_004014604.1|	biological_regulation immune_system_process multi-organism_process regulation_of_biological_process response_to_stimulus	cell cell_part organelle	binding catalytic_activity
gi|426257414|ref|XP_004022322.1|	PREDICTED: sterol-4-alpha-carboxylate 3-dehydrogenase	biological_regulation cellular_process developmental_process metabolic_process multicellular_organismal_process regulation_of_biological_process response_to_stimulus signaling single-organism_process	cell cell_part membrane membrane_part organelle organelle_part	binding catalytic_activity
gi|426241614|ref|XP_004014684.1|	PREDICTED: dolichol-phosphate mannosyltransferase [Ovis aries]|426241614|ref|XP_004014684.1|	cellular_process metabolic_process	cell cell_part macromolecular_complex membrane membrane_part organelle organelle_part	binding catalytic_activity
gi|426237787|ref|XP_004012839.1|	PREDICTED: prohibitin [Ovis aries]|426237787|ref|XP_004012839.1|	biological_regulation cellular_component_organization_or_biogenesis cellular_process developmental_process growth metabolic_process multicellular_organismal_process negative_regulation_of_biological_process positive_regulation_of_biological_process regulation_of_biological_process reproduction reproductive_process response_to_stimulus rhythmic_process signaling single-organism_process	cell cell_part membrane membrane_part membrane-enclosed_lumen organelle organelle_part	binding nucleic_acid_binding_transcription_factor_activity
gi|426234117|ref|XP_004011047.1|	PREDICTED: UPF0568 protein C14orf166 homolog [Ovis aries]|426234117|ref|XP_004011047.1|	biological_regulation cellular_process metabolic_process multi-organism_process positive_regulation_of_biological_process regulation_of_biological_process reproduction reproductive_process	cell cell_part macromolecular_complex membrane-enclosed_lumen organelle organelle_part	binding
gi|57012587|sp|Q6TMG6.1|CH3L1_SHEEP	RecName: Full=Chitinase-3-like protein 1	biological_regulation cellular_process developmental_process establishment_of_localization localization metabolic_process multicellular_organismal_process positive_regulation_of_biological_process regulation_of_biological_process response_to_stimulus signaling single-organism_process	cell cell_part extracellular_region extracellular_region_part organelle	binding catalytic_activity
gi|426231599|ref|XP_004009826.1|	PREDICTED: UDP-glucose 6-dehydrogenase isoform 1 [Ovis aries]|426231599|ref|XP_004009826.1|	cellular_process developmental_process metabolic_process multicellular_organismal_process response_to_stimulus single-organism_process	cell cell_part	binding catalytic_activity electron_carrier_activity
gi|426251896|ref|XP_004019657.1|	PREDICTED: UBX domain-containing protein 1 [Ovis aries]|426251896|ref|XP_004019657.1|	biological_regulation cellular_process metabolic_process negative_regulation_of_biological_process regulation_of_biological_process	cell cell_part macromolecular_complex membrane membrane_part organelle organelle_part	binding
gi|426254613|ref|XP_004020971.1|	PREDICTED: RNA-binding protein FUS isoform 1 [Ovis aries]|426254613|ref|XP_004020971.1|	cellular_process metabolic_process	cell cell_part membrane-enclosed_lumen organelle organelle_part	binding
gi|426219601|ref|XP_004004007.1|	PREDICTED: low molecular weight phosphotyrosine protein phosphatase isoform 2 [Ovis aries]|426219601|ref|XP_004004007.1|	cellular_process multicellular_organismal_process signaling single-organism_process	cell cell_part membrane membrane_part organelle	binding catalytic_activity
gi|426252197|ref|XP_004019802.1|	PREDICTED: cysteine and histidine-rich domain-containing protein 1 [Ovis aries]|426252197|ref|XP_004019802.1|	biological_regulation cellular_component_organization_or_biogenesis cellular_process metabolic_process negative_regulation_of_biological_process regulation_of_biological_process response_to_stimulus single-organism_process		binding
gi|128485808|ref|NP_001076062.1|	integrin alpha-M precursor [Ovis aries] >gi|124127039|gb|ABM92271.1| CD11b [Ovis aries]|128485808|ref|NP_001076062.1|	biological_adhesion biological_regulation cellular_process immune_system_process localization locomotion multicellular_organismal_process regulation_of_biological_process response_to_stimulus signaling single-organism_process	cell cell_part macromolecular_complex membrane membrane_part	binding
gi|426220625|ref|XP_004004515.1|	PREDICTED: aminoacyl tRNA synthase complex-interacting multifunctional protein 1-like [Ovis aries]|426220625|ref|XP_004004515.1|	biological_adhesion biological_regulation cellular_process developmental_process immune_system_process localization locomotion metabolic_process multicellular_organismal_process negative_regulation_of_biological_process regulation_of_biological_process response_to_stimulus signaling single-organism_process	cell cell_part extracellular_region extracellular_region_part macromolecular_complex organelle	binding
gi|426231285|ref|XP_004009670.1|	PREDICTED: H/ACA ribonucleoprotein complex subunit 1 [Ovis aries]|426231285|ref|XP_004009670.1|	cellular_component_organization_or_biogenesis cellular_process metabolic_process	cell cell_part macromolecular_complex membrane-enclosed_lumen organelle organelle_part	binding catalytic_activity transporter_activity
gi|426241648|ref|XP_004014701.1|	PREDICTED: LOW QUALITY PROTEIN: CUGBP Elav-like family member 2 [Ovis aries]|426241648|ref|XP_004014701.1|	biological_regulation cellular_component_organization_or_biogenesis cellular_process metabolic_process multicellular_organismal_process regulation_of_biological_process single-organism_process	cell cell_part organelle	binding
gi|426220380|ref|XP_004004394.1|	PREDICTED: LOW QUALITY PROTEIN: probable global transcription activator SNF2L2 [Ovis aries]|426220380|ref|XP_004004394.1|	biological_regulation cellular_component_organization_or_biogenesis cellular_process developmental_process growth metabolic_process multicellular_organismal_process negative_regulation_of_biological_process positive_regulation_of_biological_process regulation_of_biological_process single-organism_process	cell cell_part macromolecular_complex membrane-enclosed_lumen organelle organelle_part	binding catalytic_activity protein_binding_transcription_factor_activity
gi|426228955|ref|XP_004008560.1|	PREDICTED: eukaryotic translation initiation factor 3 subunit G [Ovis aries]|426228955|ref|XP_004008560.1|	cellular_process metabolic_process single-organism_process	cell cell_part macromolecular_complex organelle	binding
gi|426218238|ref|XP_004003356.1|	PREDICTED: thioredoxin domain-containing protein 6 [Ovis aries]|426218238|ref|XP_004003356.1|	biological_regulation cellular_process metabolic_process regulation_of_biological_process single-organism_process	cell cell_part organelle	binding catalytic_activity
gi|426236545|ref|XP_004012228.1|	PREDICTED: exosome complex exonuclease RRP44 isoform 1 [Ovis aries]|426236545|ref|XP_004012228.1|	cellular_component_organization_or_biogenesis cellular_process metabolic_process	cell cell_part macromolecular_complex membrane-enclosed_lumen organelle organelle_part	binding catalytic_activity enzyme_regulator_activity
gi|187607533|ref|NP_001119824.1|	voltage-dependent anion-selective channel protein 1 [Ovis aries] >gi|184191127|gb|ACC76776.1| voltage-dependent anion channel 1 [Ovis aries]|187607533|ref|NP_001119824.1|	biological_regulation cellular_process establishment_of_localization localization multi-organism_process multicellular_organismal_process regulation_of_biological_process reproduction reproductive_process response_to_stimulus signaling single-organism_process	cell cell_part macromolecular_complex membrane membrane_part membrane-enclosed_lumen nucleoid organelle organelle_part	binding transporter_activity
gi|426248372|ref|XP_004017937.1|	PREDICTED: cofilin-2 [Ovis aries]|426248372|ref|XP_004017937.1|		cell cell_part membrane-enclosed_lumen organelle organelle_part	binding
gi|426252492|ref|XP_004019945.1|	PREDICTED: N-terminal kinase-like protein [Ovis aries]|426252492|ref|XP_004019945.1|	biological_regulation cellular_process establishment_of_localization localization metabolic_process regulation_of_biological_process single-organism_process	cell cell_part macromolecular_complex membrane membrane_part organelle organelle_part	binding catalytic_activity
gi|426223350|ref|XP_004005838.1|	PREDICTED: serine/threonine-protein phosphatase PP1-beta catalytic subunit [Ovis aries]|426223350|ref|XP_004005838.1|	biological_adhesion biological_regulation cellular_process developmental_process metabolic_process multicellular_organismal_process negative_regulation_of_biological_process regulation_of_biological_process response_to_stimulus signaling single-organism_process	cell cell_part macromolecular_complex membrane-enclosed_lumen organelle organelle_part	binding catalytic_activity
gi|426251876|ref|XP_004019647.1|	PREDICTED: L-asparaginase [Ovis aries]|426251876|ref|XP_004019647.1|	cellular_process metabolic_process	cell cell_part membrane-enclosed_lumen organelle organelle_part	catalytic_activity
gi|426251051|ref|XP_004019245.1|	PREDICTED: mitochondrial carrier homolog 1	biological_regulation cellular_component_organization_or_biogenesis cellular_process developmental_process establishment_of_localization localization metabolic_process multicellular_organismal_process positive_regulation_of_biological_process regulation_of_biological_process response_to_stimulus signaling single-organism_process	cell cell_part membrane membrane_part organelle organelle_part	binding
gi|426239828|ref|XP_004013820.1|	PREDICTED: pantothenate kinase 4 [Ovis aries]|426239828|ref|XP_004013820.1|	cellular_process metabolic_process	cell cell_part	binding catalytic_activity
gi|426254043|ref|XP_004023296.1|	PREDICTED: LOW QUALITY PROTEIN: tubulin beta-6 chain [Ovis aries]|426254043|ref|XP_004023296.1|	cellular_component_organization_or_biogenesis cellular_process metabolic_process single-organism_process	cell cell_part macromolecular_complex organelle organelle_part	binding catalytic_activity structural_molecule_activity
gi|426239806|ref|XP_004013809.1|	PREDICTED: voltage-gated potassium channel subunit beta-2 isoform 1 [Ovis aries]|426239806|ref|XP_004013809.1|	biological_regulation cellular_component_organization_or_biogenesis cellular_process establishment_of_localization localization multicellular_organismal_process regulation_of_biological_process signaling single-organism_process	cell cell_part membrane membrane_part	binding channel_regulator_activity transporter_activity
gi|426242057|ref|XP_004014895.1|	PREDICTED: adenosine deaminase [Ovis aries]|426242057|ref|XP_004014895.1|	biological_adhesion biological_regulation cellular_process developmental_process establishment_of_localization immune_system_process localization locomotion metabolic_process multi-organism_process multicellular_organismal_process negative_regulation_of_biological_process positive_regulation_of_biological_process regulation_of_biological_process reproduction reproductive_process response_to_stimu…	cell cell_junction cell_part extracellular_region extracellular_region_part membrane membrane_part membrane-enclosed_lumen organelle organelle_part	binding catalytic_activity
gi|223633896|ref|NP_001138653.1|	insulin-like growth factor-binding protein 7 precursor [Ovis aries] >gi|221327593|gb|ACM17466.1| insulin-like growth factor-binding protein-7 [Ovis aries]|223633896|ref|NP_001138653.1|	biological_adhesion biological_regulation cellular_component_organization_or_biogenesis cellular_process developmental_process growth metabolic_process multi-organism_process multicellular_organismal_process negative_regulation_of_biological_process regulation_of_biological_process reproduction reproductive_process response_to_stimulus single-organism_process	extracellular_matrix extracellular_region extracellular_region_part	binding
gi|426247911|ref|XP_004017715.1|	PREDICTED: glutathione S-transferase theta-1-like [Ovis aries]|426247911|ref|XP_004017715.1|	cellular_process metabolic_process	cell cell_part	antioxidant_activity catalytic_activity
gi|426215226|ref|XP_004001875.1|	PREDICTED: polyadenylate-binding protein 4 isoform 1 [Ovis aries]|426215226|ref|XP_004001875.1|	biological_regulation cellular_process metabolic_process multicellular_organismal_process response_to_stimulus single-organism_process	cell cell_part macromolecular_complex organelle	binding
gi|426238812|ref|XP_004013338.1|	PREDICTED: DNA-directed RNA polymerase II subunit RPB1 [Ovis aries]|426238812|ref|XP_004013338.1|	biological_regulation cellular_process metabolic_process multi-organism_process positive_regulation_of_biological_process regulation_of_biological_process reproduction reproductive_process response_to_stimulus single-organism_process	cell cell_part macromolecular_complex membrane-enclosed_lumen organelle organelle_part	binding catalytic_activity
gi|426249673|ref|XP_004018574.1|	PREDICTED: protein SEC13 homolog [Ovis aries]|426249673|ref|XP_004018574.1|	cellular_process establishment_of_localization localization single-organism_process	cell cell_part macromolecular_complex membrane membrane_part organelle organelle_part
gi|426238189|ref|XP_004013039.1|	PREDICTED: 116 kDa U5 small nuclear ribonucleoprotein component [Ovis aries]|426238189|ref|XP_004013039.1|	cellular_process metabolic_process	cell cell_part macromolecular_complex membrane-enclosed_lumen organelle organelle_part	binding catalytic_activity
gi|426219469|ref|XP_004003945.1|	PREDICTED: proteasome assembly chaperone 1 [Ovis aries]|426219469|ref|XP_004003945.1|	cellular_component_organization_or_biogenesis	cell cell_part organelle	binding
gi|426254759|ref|XP_004021044.1|	PREDICTED: procollagen-lysine	biological_regulation cellular_component_organization_or_biogenesis cellular_process developmental_process localization metabolic_process multicellular_organismal_process single-organism_process	cell cell_part membrane membrane_part organelle organelle_part	binding catalytic_activity
gi|426248512|ref|XP_004018007.1|	PREDICTED: golgin subfamily A member 5 [Ovis aries]|426248512|ref|XP_004018007.1|	cellular_component_organization_or_biogenesis cellular_process establishment_of_localization localization single-organism_process	cell cell_part membrane membrane_part organelle organelle_part	binding
gi|426221029|ref|XP_004004714.1|	PREDICTED: 26S proteasome non-ATPase regulatory subunit 14 [Ovis aries]|426221029|ref|XP_004004714.1|	biological_regulation cellular_process immune_system_process metabolic_process multi-organism_process negative_regulation_of_biological_process positive_regulation_of_biological_process regulation_of_biological_process response_to_stimulus signaling single-organism_process	cell cell_part macromolecular_complex membrane-enclosed_lumen organelle organelle_part	binding catalytic_activity enzyme_regulator_activity
gi|426239329|ref|XP_004013575.1|	PREDICTED: conserved oligomeric Golgi complex subunit 1 [Ovis aries]|426239329|ref|XP_004013575.1|	cellular_component_organization_or_biogenesis cellular_process establishment_of_localization localization single-organism_process	cell cell_part macromolecular_complex membrane organelle organelle_part	binding
gi|426251990|ref|XP_004019702.1|	PREDICTED: peroxiredoxin-5	biological_regulation cellular_process metabolic_process multicellular_organismal_process negative_regulation_of_biological_process positive_regulation_of_biological_process regulation_of_biological_process response_to_stimulus single-organism_process	cell cell_part membrane-enclosed_lumen organelle organelle_part	antioxidant_activity binding catalytic_activity enzyme_regulator_activity
gi|2104928|gb|AAB57840.1|	apolipoprotein A1 [Ovis aries]|2104928|gb|AAB57840.1|	biological_adhesion biological_regulation cellular_component_organization_or_biogenesis cellular_process developmental_process establishment_of_localization immune_system_process localization locomotion metabolic_process multicellular_organismal_process negative_regulation_of_biological_process positive_regulation_of_biological_process regulation_of_biological_process response_to_stimulus signali…	cell cell_part extracellular_region extracellular_region_part macromolecular_complex organelle	binding enzyme_regulator_activity transporter_activity
gi|426239241|ref|XP_004013534.1|	PREDICTED: phosphoribosyl pyrophosphate synthase-associated protein 1 [Ovis aries]|426239241|ref|XP_004013534.1|	biological_regulation cellular_process metabolic_process regulation_of_biological_process	macromolecular_complex	binding catalytic_activity enzyme_regulator_activity
gi|426228868|ref|XP_004008518.1|	PREDICTED: dnaJ homolog subfamily B member 1 [Ovis aries]|426228868|ref|XP_004008518.1|	cellular_process metabolic_process response_to_stimulus	cell cell_part membrane-enclosed_lumen organelle organelle_part	binding
gi|426254258|ref|XP_004020796.1|	PREDICTED: heme oxygenase 2 [Ovis aries]|426254258|ref|XP_004020796.1|	biological_regulation cellular_process establishment_of_localization localization metabolic_process response_to_stimulus single-organism_process	cell cell_part membrane membrane_part organelle organelle_part	binding catalytic_activity electron_carrier_activity
gi|426258045|ref|XP_004022630.1|	PREDICTED: peripheral plasma membrane protein CASK [Ovis aries]|426258045|ref|XP_004022630.1|	biological_adhesion biological_regulation cellular_process developmental_process establishment_of_localization localization metabolic_process multicellular_organismal_process negative_regulation_of_biological_process positive_regulation_of_biological_process regulation_of_biological_process reproduction reproductive_process response_to_stimulus single-organism_process	cell cell_junction cell_part extracellular_matrix extracellular_matrix_part extracellular_region extracellular_region_part membrane membrane_part membrane-enclosed_lumen organelle organelle_part synapse synapse_part	binding catalytic_activity
gi|426236581|ref|XP_004012246.1|	PREDICTED: nuclear transcription factor Y subunit beta-like [Ovis aries] >gi|426225153|ref|XP_004006732.1| PREDICTED: nuclear transcription factor Y subunit beta [Ovis aries]|426236581|ref|XP_004012246.1|	biological_regulation cellular_process metabolic_process positive_regulation_of_biological_process regulation_of_biological_process	cell cell_part macromolecular_complex membrane-enclosed_lumen organelle organelle_part	binding nucleic_acid_binding_transcription_factor_activity
gi|426257491|ref|XP_004022360.1|	PREDICTED: RNA-binding motif protein	biological_regulation cellular_component_organization_or_biogenesis cellular_process metabolic_process positive_regulation_of_biological_process regulation_of_biological_process response_to_stimulus single-organism_process	cell cell_part extracellular_region extracellular_region_part macromolecular_complex membrane-enclosed_lumen organelle organelle_part	binding
gi|426219580|ref|XP_004003997.1|	PREDICTED: raftlin [Ovis aries]|426219580|ref|XP_004003997.1|		membrane membrane_part
gi|426256784|ref|XP_004022017.1|	PREDICTED: apolipoprotein O [Ovis aries]|426256784|ref|XP_004022017.1|	establishment_of_localization localization single-organism_process	extracellular_region extracellular_region_part macromolecular_complex membrane membrane_part
gi|426252478|ref|XP_004019939.1|	PREDICTED: vacuolar protein sorting-associated protein 51 homolog [Ovis aries]|426252478|ref|XP_004019939.1|	cellular_process establishment_of_localization localization metabolic_process single-organism_process	cell cell_part macromolecular_complex membrane membrane_part organelle organelle_part	binding
gi|426218427|ref|XP_004003448.1|	PREDICTED: carbonyl reductase [NADPH] 1-like [Ovis aries]|426218427|ref|XP_004003448.1|	cellular_process metabolic_process	cell cell_part	binding catalytic_activity
gi|254692804|ref|NP_001157069.1|	ras suppressor protein 1 [Ovis aries] >gi|253735934|gb|ACT34188.1| ras suppressor protein 1 [Ovis aries]|254692804|ref|NP_001157069.1|	biological_regulation cellular_component_organization_or_biogenesis cellular_process regulation_of_biological_process response_to_stimulus signaling single-organism_process	cell cell_part
gi|426244586|ref|XP_004016102.1|	PREDICTED: RING finger protein 214 isoform 1 [Ovis aries]|426244586|ref|XP_004016102.1|			binding
gi|426241551|ref|XP_004014653.1|	PREDICTED: deoxynucleotidyltransferase terminal-interacting protein 1 [Ovis aries]|426241551|ref|XP_004014653.1|	biological_regulation metabolic_process regulation_of_biological_process	cell cell_part organelle	binding catalytic_activity enzyme_regulator_activity
gi|426228800|ref|XP_004008484.1|	PREDICTED: BRISC and BRCA1-A complex member 1 [Ovis aries]|426228800|ref|XP_004008484.1|	biological_regulation cellular_component_organization_or_biogenesis cellular_process metabolic_process positive_regulation_of_biological_process regulation_of_biological_process response_to_stimulus single-organism_process	cell cell_part macromolecular_complex organelle organelle_part	binding
gi|426254555|ref|XP_004020942.1|	PREDICTED: CDP-diacylglycerol--inositol 3-phosphatidyltransferase [Ovis aries]|426254555|ref|XP_004020942.1|	cellular_process metabolic_process	cell cell_part membrane membrane_part organelle organelle_part	binding catalytic_activity
gi|426243962|ref|XP_004015808.1|	PREDICTED: LOW QUALITY PROTEIN: symplekin [Ovis aries]|426243962|ref|XP_004015808.1|	biological_adhesion cellular_process metabolic_process single-organism_process	cell cell_junction cell_part membrane-enclosed_lumen organelle organelle_part	binding
gi|240849331|ref|NP_001155343.1|	rab GDP dissociation inhibitor alpha [Ovis aries] >gi|238566800|gb|ACR46634.1| GDI1 [Ovis aries]|240849331|ref|NP_001155343.1|	biological_regulation cellular_process establishment_of_localization localization metabolic_process regulation_of_biological_process response_to_stimulus signaling single-organism_process	cell cell_part macromolecular_complex	binding enzyme_regulator_activity
gi|58294180|gb|AAW70030.1|	succinate dehydrogenase complex subunit D [Ovis aries]|58294180|gb|AAW70030.1|	cellular_process metabolic_process	cell cell_part macromolecular_complex membrane membrane_part organelle organelle_part	binding
gi|426217776|ref|XP_004003128.1|	PREDICTED: peroxisomal bifunctional enzyme [Ovis aries]|426217776|ref|XP_004003128.1|	cellular_process metabolic_process	cell cell_part membrane-enclosed_lumen organelle organelle_part	binding catalytic_activity
gi|426257384|ref|XP_004022307.1|	PREDICTED: emerin	biological_regulation cellular_component_organization_or_biogenesis cellular_process developmental_process establishment_of_localization localization multicellular_organismal_process negative_regulation_of_biological_process positive_regulation_of_biological_process regulation_of_biological_process response_to_stimulus signaling single-organism_process	cell cell_part macromolecular_complex membrane membrane_part membrane-enclosed_lumen organelle organelle_part	binding
gi|426257280|ref|XP_004022257.1|	PREDICTED: copper-transporting ATPase 1 [Ovis aries]|426257280|ref|XP_004022257.1|	biological_regulation cellular_component_organization_or_biogenesis cellular_process developmental_process establishment_of_localization immune_system_process localization metabolic_process multicellular_organismal_process regulation_of_biological_process response_to_stimulus signaling single-organism_process	cell cell_part membrane membrane_part organelle organelle_part	binding catalytic_activity metallochaperone_activity transporter_activity
gi|426256778|ref|XP_004022014.1|	PREDICTED: acyl-coenzyme A thioesterase 9	cellular_process metabolic_process	cell cell_part organelle	catalytic_activity
gi|426254525|ref|XP_004020927.1|	PREDICTED: serine/threonine-protein phosphatase 4 catalytic subunit [Ovis aries]|426254525|ref|XP_004020927.1|	biological_regulation cellular_component_organization_or_biogenesis cellular_process developmental_process metabolic_process multicellular_organismal_process regulation_of_biological_process response_to_stimulus signaling single-organism_process	cell cell_part macromolecular_complex organelle organelle_part	binding catalytic_activity molecular_transducer_activity
gi|426247388|ref|XP_004017468.1|	PREDICTED: dynein light chain 1	biological_regulation cellular_component_organization_or_biogenesis cellular_process developmental_process establishment_of_localization immune_system_process localization metabolic_process multi-organism_process multicellular_organismal_process negative_regulation_of_biological_process regulation_of_biological_process reproduction reproductive_process signaling single-organism_process	cell cell_part macromolecular_complex membrane organelle organelle_part	binding catalytic_activity enzyme_regulator_activity
gi|426236893|ref|XP_004012399.1|	PREDICTED: LOW QUALITY PROTEIN: DNA repair protein complementing XP-G cells [Ovis aries]|426236893|ref|XP_004012399.1|	biological_regulation cellular_process metabolic_process multicellular_organismal_process negative_regulation_of_biological_process regulation_of_biological_process response_to_stimulus single-organism_process	cell cell_part macromolecular_complex membrane-enclosed_lumen organelle organelle_part	binding catalytic_activity
gi|426240371|ref|XP_004014082.1|	PREDICTED: leucine-rich repeat-containing protein 47 [Ovis aries]|426240371|ref|XP_004014082.1|			binding catalytic_activity
gi|426220851|ref|XP_004004625.1|	PREDICTED: LOW QUALITY PROTEIN: WAS/WASL-interacting protein family member 1 [Ovis aries]|426220851|ref|XP_004004625.1|	cellular_component_organization_or_biogenesis cellular_process single-organism_process	cell cell_part organelle	binding
gi|525507158|ref|NP_001267617.1|	40S ribosomal protein S17 [Ovis aries] >gi|410066841|gb|AFV58062.1| ribosomal protein S17 [Ovis aries]|525507158|ref|NP_001267617.1|	biological_regulation cellular_component_organization_or_biogenesis cellular_process establishment_of_localization localization metabolic_process multi-organism_process reproduction reproductive_process single-organism_process	cell cell_part macromolecular_complex organelle organelle_part	catalytic_activity structural_molecule_activity
gi|187607630|ref|NP_001119836.1|	ras-related protein Rab-7a [Ovis aries] >gi|184191121|gb|ACC76773.1| RAS oncogene family-like 7A [Ovis aries]|187607630|ref|NP_001119836.1|	biological_regulation cellular_component_organization_or_biogenesis cellular_process establishment_of_localization immune_system_process localization metabolic_process multicellular_organismal_process negative_regulation_of_biological_process regulation_of_biological_process response_to_stimulus signaling single-organism_process	cell cell_part membrane organelle organelle_part	binding catalytic_activity
gi|426223685|ref|XP_004006005.1|	PREDICTED: endoplasmic reticulum lectin 1 [Ovis aries]|426223685|ref|XP_004006005.1|	cellular_process metabolic_process	cell cell_part membrane-enclosed_lumen organelle organelle_part	binding
gi|426217562|ref|XP_004003022.1|	PREDICTED: coiled-coil domain-containing protein 58 [Ovis aries]|426217562|ref|XP_004003022.1|		cell cell_part organelle
gi|426215598|ref|XP_004002058.1|	PREDICTED: probable proline--tRNA ligase	cellular_process metabolic_process	cell cell_part membrane-enclosed_lumen organelle organelle_part	binding catalytic_activity
gi|426240691|ref|XP_004014227.1|	PREDICTED: inter-alpha-trypsin inhibitor heavy chain H2 [Ovis aries]|426240691|ref|XP_004014227.1|	biological_regulation metabolic_process regulation_of_biological_process	extracellular_region	enzyme_regulator_activity
gi|426220184|ref|XP_004004296.1|	PREDICTED: glyoxylate reductase/hydroxypyruvate reductase [Ovis aries]|426220184|ref|XP_004004296.1|	cellular_component_organization_or_biogenesis cellular_process metabolic_process multicellular_organismal_process single-organism_process	cell cell_part membrane-enclosed_lumen organelle organelle_part	binding catalytic_activity
gi|426234223|ref|XP_004011097.1|	PREDICTED: LOW QUALITY PROTEIN: spectrin beta chain	biological_regulation cellular_component_organization_or_biogenesis cellular_process developmental_process immune_system_process locomotion metabolic_process multicellular_organismal_process negative_regulation_of_biological_process regulation_of_biological_process response_to_stimulus single-organism_process	cell cell_part macromolecular_complex membrane membrane_part organelle organelle_part	binding structural_molecule_activity
gi|426252614|ref|XP_004020000.1|	PREDICTED: src substrate cortactin [Ovis aries]|426252614|ref|XP_004020000.1|	establishment_of_localization localization	cell cell_part organelle	binding
gi|3769421|gb|AAD05067.1|	ATPase subunit 8 (mitochondrion) [Ovis aries]|3769421|gb|AAD05067.1|	cellular_process establishment_of_localization localization metabolic_process single-organism_process	cell cell_part macromolecular_complex membrane membrane_part organelle organelle_part	transporter_activity
gi|187607557|ref|NP_001119827.1|	small nuclear ribonucleoprotein polypeptide A~ [Ovis aries] >gi|182636738|gb|ACB97627.1| SNPRA1 [Ovis aries]|187607557|ref|NP_001119827.1|	cellular_process metabolic_process	cell cell_part macromolecular_complex membrane-enclosed_lumen organelle organelle_part	binding
gi|426250237|ref|XP_004018844.1|	PREDICTED: lactoylglutathione lyase [Ovis aries]|426250237|ref|XP_004018844.1|	biological_regulation cellular_process metabolic_process regulation_of_biological_process		binding catalytic_activity
gi|426233164|ref|XP_004010587.1|	PREDICTED: sorting nexin-1 [Ovis aries]|426233164|ref|XP_004010587.1|	cellular_process establishment_of_localization localization single-organism_process	cell cell_part membrane organelle organelle_part	binding transporter_activity
gi|426255211|ref|XP_004023494.1|	PREDICTED: LOW QUALITY PROTEIN: rho GTPase-activating protein 17 [Ovis aries]|426255211|ref|XP_004023494.1|	biological_regulation cellular_component_organization_or_biogenesis cellular_process establishment_of_localization localization regulation_of_biological_process response_to_stimulus signaling single-organism_process	cell cell_junction cell_part	binding enzyme_regulator_activity
gi|426256102|ref|XP_004021683.1|	PREDICTED: inorganic pyrophosphatase [Ovis aries]|426256102|ref|XP_004021683.1|	cellular_process metabolic_process	cell cell_part	binding catalytic_activity
gi|426216036|ref|XP_004002275.1|	PREDICTED: glycogen debranching enzyme isoform 2 [Ovis aries] >gi|426216034|ref|XP_004002274.1| PREDICTED: glycogen debranching enzyme isoform 1 [Ovis aries]|426216036|ref|XP_004002275.1|	cellular_process metabolic_process response_to_stimulus	cell cell_part macromolecular_complex membrane-enclosed_lumen organelle organelle_part	binding catalytic_activity
gi|426224286|ref|XP_004006303.1|	PREDICTED: early endosome antigen 1 [Ovis aries]|426224286|ref|XP_004006303.1|	cellular_component_organization_or_biogenesis cellular_process establishment_of_localization localization multicellular_organismal_process signaling single-organism_process	cell cell_part macromolecular_complex membrane membrane_part organelle organelle_part	binding
gi|426241205|ref|XP_004014482.1|	PREDICTED: guanine nucleotide-binding protein G(s) subunit alpha isoforms XLas-like isoform 1 [Ovis aries]|426241205|ref|XP_004014482.1|	biological_regulation cellular_process developmental_process establishment_of_localization growth immune_system_process localization metabolic_process multi-organism_process multicellular_organismal_process negative_regulation_of_biological_process positive_regulation_of_biological_process regulation_of_biological_process reproduction reproductive_process response_to_stimulus signaling single-org…	cell cell_part extracellular_region macromolecular_complex membrane membrane_part organelle organelle_part	binding catalytic_activity molecular_transducer_activity
gi|426231206|ref|XP_004009631.1|	PREDICTED: exosome complex component RRP45 [Ovis aries]|426231206|ref|XP_004009631.1|	biological_regulation cellular_component_organization_or_biogenesis cellular_process growth immune_system_process metabolic_process positive_regulation_of_biological_process regulation_of_biological_process response_to_stimulus single-organism_process	cell cell_part macromolecular_complex membrane-enclosed_lumen organelle organelle_part	binding catalytic_activity
gi|426247374|ref|XP_004017461.1|	PREDICTED: LOW QUALITY PROTEIN: translational activator GCN1 [Ovis aries]|426247374|ref|XP_004017461.1|	biological_regulation cellular_process metabolic_process regulation_of_biological_process	cell cell_part macromolecular_complex organelle	binding
gi|426254027|ref|XP_004020688.1|	PREDICTED: ras-related protein Rab-31 [Ovis aries]|426254027|ref|XP_004020688.1|	biological_regulation cellular_process establishment_of_localization localization metabolic_process regulation_of_biological_process response_to_stimulus signaling single-organism_process	cell cell_part membrane organelle	binding catalytic_activity
gi|426220567|ref|XP_004004486.1|	PREDICTED: elongator complex protein 3 [Ovis aries]|426220567|ref|XP_004004486.1|	biological_regulation cellular_process localization locomotion metabolic_process positive_regulation_of_biological_process regulation_of_biological_process single-organism_process	cell cell_part macromolecular_complex membrane-enclosed_lumen organelle organelle_part	binding catalytic_activity enzyme_regulator_activity
gi|426246969|ref|XP_004017259.1|	PREDICTED: rho GTPase-activating protein 10 isoform 2 [Ovis aries] >gi|426246967|ref|XP_004017258.1| PREDICTED: rho GTPase-activating protein 10 isoform 1 [Ovis aries]|426246969|ref|XP_004017259.1|	biological_regulation cellular_component_organization_or_biogenesis cellular_process establishment_of_localization localization metabolic_process negative_regulation_of_biological_process regulation_of_biological_process response_to_stimulus signaling single-organism_process	cell cell_junction cell_part membrane organelle organelle_part	binding enzyme_regulator_activity
gi|426236101|ref|XP_004012013.1|	PREDICTED: inositol monophosphatase 3	cellular_process developmental_process metabolic_process multicellular_organismal_process single-organism_process	cell cell_part membrane membrane_part organelle	binding catalytic_activity
gi|426243047|ref|XP_004015377.1|	PREDICTED: coiled-coil domain-containing protein 8 [Ovis aries]|426243047|ref|XP_004015377.1|	biological_regulation cellular_process metabolic_process regulation_of_biological_process	cell cell_part membrane
gi|426226484|ref|XP_004007373.1|	PREDICTED: hexokinase-2 [Ovis aries]|426226484|ref|XP_004007373.1|	biological_regulation cellular_component_organization_or_biogenesis cellular_process developmental_process establishment_of_localization localization metabolic_process multicellular_organismal_process regulation_of_biological_process reproduction reproductive_process single-organism_process	cell cell_part membrane organelle organelle_part	binding catalytic_activity
gi|426254719|ref|XP_004021024.1|	PREDICTED: huntingtin-interacting protein 1 [Ovis aries]|426254719|ref|XP_004021024.1|	biological_regulation cellular_component_organization_or_biogenesis cellular_process developmental_process establishment_of_localization localization metabolic_process positive_regulation_of_biological_process regulation_of_biological_process single-organism_process	cell cell_part membrane organelle organelle_part	binding structural_molecule_activity
gi|426253180|ref|XP_004020278.1|	PREDICTED: G protein-coupled receptor kinase 5 [Ovis aries]|426253180|ref|XP_004020278.1|	biological_regulation cellular_process metabolic_process negative_regulation_of_biological_process regulation_of_biological_process response_to_stimulus signaling single-organism_process	cell cell_part membrane organelle	binding catalytic_activity
gi|426219535|ref|XP_004003977.1|	PREDICTED: LOW QUALITY PROTEIN: collagen alpha-1(XVIII) chain [Ovis aries]|426219535|ref|XP_004003977.1|	biological_regulation cellular_process developmental_process positive_regulation_of_biological_process regulation_of_biological_process response_to_stimulus single-organism_process	extracellular_matrix extracellular_matrix_part extracellular_region extracellular_region_part
gi|426235254|ref|XP_004011599.1|	PREDICTED: cation-independent mannose-6-phosphate receptor [Ovis aries]|426235254|ref|XP_004011599.1|	biological_regulation cellular_process establishment_of_localization localization regulation_of_biological_process response_to_stimulus signaling single-organism_process	cell cell_part membrane membrane_part membrane-enclosed_lumen organelle organelle_part	binding catalytic_activity molecular_transducer_activity receptor_activity transporter_activity
gi|426237831|ref|XP_004012861.1|	PREDICTED: pyridoxine-5~-phosphate oxidase [Ovis aries]|426237831|ref|XP_004012861.1|	cellular_process metabolic_process	cell cell_part	binding catalytic_activity
gi|426249068|ref|XP_004018274.1|	PREDICTED: integrin alpha-9 [Ovis aries]|426249068|ref|XP_004018274.1|	biological_adhesion biological_regulation cellular_component_organization_or_biogenesis cellular_process developmental_process immune_system_process localization locomotion multicellular_organismal_process regulation_of_biological_process response_to_stimulus signaling single-organism_process	cell cell_part macromolecular_complex membrane membrane_part	binding
gi|426236079|ref|XP_004012002.1|	PREDICTED: DNA replication licensing factor MCM4	cellular_process metabolic_process single-organism_process	cell cell_part macromolecular_complex membrane-enclosed_lumen organelle organelle_part	binding catalytic_activity
gi|426257653|ref|XP_004022439.1|	PREDICTED: 60S ribosomal protein L39 [Ovis aries]|426257653|ref|XP_004022439.1|	cellular_component_organization_or_biogenesis cellular_process establishment_of_localization localization metabolic_process multi-organism_process reproduction reproductive_process single-organism_process	cell cell_part macromolecular_complex organelle organelle_part	binding structural_molecule_activity
gi|240849301|ref|NP_001155338.1|	GTP-binding protein Rheb [Ovis aries] >gi|238566766|gb|ACR46629.1| RHEB [Ovis aries]|240849301|ref|NP_001155338.1|	biological_regulation cellular_process metabolic_process multicellular_organismal_process negative_regulation_of_biological_process positive_regulation_of_biological_process regulation_of_biological_process response_to_stimulus signaling single-organism_process	cell cell_part macromolecular_complex membrane organelle organelle_part	binding catalytic_activity
gi|426256712|ref|XP_004021981.1|	PREDICTED: angiotensin-converting enzyme 2 [Ovis aries]|426256712|ref|XP_004021981.1|	biological_adhesion biological_regulation cellular_process metabolic_process multi-organism_process multicellular_organismal_process reproduction reproductive_process response_to_stimulus single-organism_process	cell cell_part extracellular_region extracellular_region_part membrane membrane_part	binding catalytic_activity receptor_activity
gi|426234233|ref|XP_004011102.1|	PREDICTED: LOW QUALITY PROTEIN: alpha-actinin-1 [Ovis aries]|426234233|ref|XP_004011102.1|	biological_adhesion biological_regulation cellular_component_organization_or_biogenesis cellular_process establishment_of_localization localization multicellular_organismal_process negative_regulation_of_biological_process regulation_of_biological_process response_to_stimulus single-organism_process	cell cell_junction cell_part extracellular_region membrane-enclosed_lumen organelle organelle_part	binding
gi|426230628|ref|XP_004023711.1|	PREDICTED: LOW QUALITY PROTEIN: mitochondrial import inner membrane translocase subunit TIM44 [Ovis aries]|426230628|ref|XP_004023711.1|	cellular_component_organization_or_biogenesis cellular_process establishment_of_localization localization metabolic_process single-organism_process	cell cell_part macromolecular_complex membrane membrane_part membrane-enclosed_lumen organelle organelle_part	binding transporter_activity
gi|426251429|ref|XP_004019424.1|	PREDICTED: GDP-mannose 4	biological_regulation cellular_process metabolic_process regulation_of_biological_process response_to_stimulus signaling single-organism_process	cell cell_part	binding catalytic_activity
gi|426248288|ref|XP_004017895.1|	PREDICTED: mannose-6-phosphate isomerase [Ovis aries]|426248288|ref|XP_004017895.1|	cellular_process metabolic_process	cell cell_part	binding catalytic_activity
gi|153792177|ref|NP_001093100.1|	18 kDa antrum mucosa protein precursor [Ovis aries] >gi|148767459|gb|ABR10701.1| 18 kDa antrum mucosa protein [Ovis aries]|153792177|ref|NP_001093100.1|	biological_regulation cellular_process positive_regulation_of_biological_process regulation_of_biological_process single-organism_process	cell cell_part organelle	binding
gi|426220585|ref|XP_004004495.1|	PREDICTED: myotubularin-related protein 9 [Ovis aries]|426220585|ref|XP_004004495.1|	biological_regulation cellular_process metabolic_process regulation_of_biological_process	cell cell_part	binding catalytic_activity enzyme_regulator_activity
gi|426241203|ref|XP_004014481.1|	PREDICTED: negative elongation factor D-like	biological_regulation cellular_process metabolic_process multi-organism_process negative_regulation_of_biological_process positive_regulation_of_biological_process regulation_of_biological_process reproduction reproductive_process	cell cell_part macromolecular_complex membrane-enclosed_lumen organelle organelle_part	binding
gi|326937426|ref|NP_001192079.1|	interferon-gamma-inducible lysosomal thiol reductase precursor [Ovis aries] >gi|302353432|gb|ADL27922.1| interferon-gamma-inducible lysosomal thiol reductase [Ovis aries]|326937426|ref|NP_001192079.1|	biological_regulation cellular_process immune_system_process metabolic_process negative_regulation_of_biological_process regulation_of_biological_process single-organism_process	cell cell_junction cell_part extracellular_region membrane organelle	catalytic_activity
gi|426240689|ref|XP_004014226.1|	PREDICTED: LOW QUALITY PROTEIN: inter-alpha-trypsin inhibitor heavy chain H5 [Ovis aries]|426240689|ref|XP_004014226.1|	metabolic_process	extracellular_region	enzyme_regulator_activity
gi|426220703|ref|XP_004004553.1|	PREDICTED: ORM1-like protein 1 isoform 2 [Ovis aries]|426220703|ref|XP_004004553.1|	cellular_process metabolic_process	cell cell_part membrane membrane_part organelle organelle_part
gi|426226287|ref|XP_004007279.1|	PREDICTED: transmembrane protein 214 [Ovis aries]|426226287|ref|XP_004007279.1|		membrane membrane_part
gi|426249184|ref|XP_004018330.1|	PREDICTED: actin-related protein 2/3 complex subunit 4-like isoform 1 [Ovis aries]|426249184|ref|XP_004018330.1|	biological_regulation cellular_component_organization_or_biogenesis cellular_process positive_regulation_of_biological_process regulation_of_biological_process single-organism_process	cell cell_part macromolecular_complex organelle organelle_part	binding
gi|426229375|ref|XP_004008766.1|	PREDICTED: drebrin [Ovis aries]|426229375|ref|XP_004008766.1|	biological_regulation cellular_process developmental_process multicellular_organismal_process regulation_of_biological_process single-organism_process	cell cell_part organelle	binding
gi|426219541|ref|XP_004003980.1|	PREDICTED: lanosterol synthase [Ovis aries]|426219541|ref|XP_004003980.1|	metabolic_process	cell cell_part membrane membrane_part organelle organelle_part	catalytic_activity
gi|426257627|ref|XP_004023709.1|	PREDICTED: LOW QUALITY PROTEIN: U3 small nucleolar RNA-associated protein 14 homolog A [Ovis aries]|426257627|ref|XP_004023709.1|	cellular_component_organization_or_biogenesis cellular_process metabolic_process	cell cell_part macromolecular_complex membrane-enclosed_lumen organelle organelle_part	binding
gi|426252466|ref|XP_004019933.1|	PREDICTED: EH domain-containing protein 1 [Ovis aries]|426252466|ref|XP_004019933.1|	biological_regulation cellular_component_organization_or_biogenesis cellular_process establishment_of_localization localization metabolic_process multicellular_organismal_process positive_regulation_of_biological_process regulation_of_biological_process response_to_stimulus single-organism_process	cell cell_part membrane organelle organelle_part	binding catalytic_activity
gi|426255828|ref|XP_004021550.1|	PREDICTED: voltage-dependent anion-selective channel protein 2 isoform 1 [Ovis aries]|426255828|ref|XP_004021550.1|	biological_regulation cellular_component_organization_or_biogenesis cellular_process establishment_of_localization localization negative_regulation_of_biological_process regulation_of_biological_process response_to_stimulus signaling single-organism_process	cell cell_part macromolecular_complex membrane membrane_part membrane-enclosed_lumen nucleoid organelle organelle_part	binding transporter_activity
gi|426217630|ref|XP_004003056.1|	PREDICTED: UBX domain-containing protein 7 [Ovis aries]|426217630|ref|XP_004003056.1|		cell cell_part macromolecular_complex membrane membrane_part organelle organelle_part	binding
gi|426225586|ref|XP_004006946.1|	PREDICTED: cation-dependent mannose-6-phosphate receptor [Ovis aries]|426225586|ref|XP_004006946.1|	cellular_process establishment_of_localization localization single-organism_process	cell cell_part membrane membrane_part organelle organelle_part	binding molecular_transducer_activity receptor_activity transporter_activity
gi|426242479|ref|XP_004015100.1|	PREDICTED: NEDD8-activating enzyme E1 regulatory subunit [Ovis aries]|426242479|ref|XP_004015100.1|	biological_regulation cellular_process metabolic_process positive_regulation_of_biological_process regulation_of_biological_process response_to_stimulus signaling single-organism_process	cell cell_part membrane	binding catalytic_activity
gi|426216254|ref|XP_004002380.1|	PREDICTED: F-actin-capping protein subunit alpha-1 [Ovis aries]|426216254|ref|XP_004002380.1|	biological_regulation cellular_component_organization_or_biogenesis cellular_process immune_system_process multicellular_organismal_process negative_regulation_of_biological_process regulation_of_biological_process response_to_stimulus single-organism_process	cell cell_part extracellular_region macromolecular_complex membrane organelle organelle_part	binding
gi|426231407|ref|XP_004009730.1|	PREDICTED: alcohol dehydrogenase class-3 [Ovis aries]|426231407|ref|XP_004009730.1|	biological_regulation cellular_process metabolic_process multi-organism_process multicellular_organismal_process response_to_stimulus single-organism_process	cell cell_part organelle	binding catalytic_activity
gi|426218403|ref|XP_004003436.1|	PREDICTED: LOW QUALITY PROTEIN: collagen alpha-1(VI) chain-like [Ovis aries]|426218403|ref|XP_004003436.1|	biological_adhesion cellular_component_organization_or_biogenesis cellular_process developmental_process locomotion multicellular_organismal_process response_to_stimulus single-organism_process	cell cell_part extracellular_matrix extracellular_matrix_part extracellular_region extracellular_region_part macromolecular_complex membrane membrane-enclosed_lumen organelle organelle_part	binding
gi|426234313|ref|XP_004011140.1|	PREDICTED: LOW QUALITY PROTEIN: protein sel-1 homolog 1 [Ovis aries]|426234313|ref|XP_004011140.1|	biological_regulation cellular_process regulation_of_biological_process response_to_stimulus signaling single-organism_process	cell cell_part membrane membrane_part organelle organelle_part	binding
gi|426236333|ref|XP_004012124.1|	PREDICTED: calcium-binding protein 39-like [Ovis aries]|426236333|ref|XP_004012124.1|	biological_regulation cellular_process metabolic_process negative_regulation_of_biological_process regulation_of_biological_process response_to_stimulus signaling single-organism_process	cell cell_part
gi|426242521|ref|XP_004015121.1|	PREDICTED: transcriptional repressor CTCF isoform 2 [Ovis aries] >gi|426242519|ref|XP_004015120.1| PREDICTED: transcriptional repressor CTCF isoform 1 [Ovis aries]|426242521|ref|XP_004015121.1|	biological_regulation cellular_component_organization_or_biogenesis cellular_process metabolic_process negative_regulation_of_biological_process positive_regulation_of_biological_process regulation_of_biological_process single-organism_process	cell cell_part membrane-enclosed_lumen organelle organelle_part	binding nucleic_acid_binding_transcription_factor_activity protein_binding_transcription_factor_activity
gi|426231291|ref|XP_004009673.1|	PREDICTED: caspase-6 [Ovis aries]|426231291|ref|XP_004009673.1|	biological_regulation cellular_component_organization_or_biogenesis cellular_process developmental_process metabolic_process multicellular_organismal_process positive_regulation_of_biological_process regulation_of_biological_process response_to_stimulus single-organism_process	cell cell_part membrane-enclosed_lumen organelle organelle_part	binding catalytic_activity
gi|426248274|ref|XP_004017889.1|	PREDICTED: paired amphipathic helix protein Sin3a [Ovis aries]|426248274|ref|XP_004017889.1|	biological_regulation cellular_process developmental_process localization metabolic_process multicellular_organismal_process negative_regulation_of_biological_process regulation_of_biological_process response_to_stimulus single-organism_process	cell cell_part macromolecular_complex membrane-enclosed_lumen organelle organelle_part	binding nucleic_acid_binding_transcription_factor_activity protein_binding_transcription_factor_activity
gi|426236141|ref|XP_004012032.1|	PREDICTED: junctophilin-1 [Ovis aries]|426236141|ref|XP_004012032.1|	biological_regulation cellular_process establishment_of_localization localization regulation_of_biological_process single-organism_process	cell cell_part membrane membrane_part membrane-enclosed_lumen organelle organelle_part
gi|426256420|ref|XP_004021838.1|	PREDICTED: pleckstrin homology domain-containing family A member 2 [Ovis aries]|426256420|ref|XP_004021838.1|	biological_adhesion biological_regulation cellular_process positive_regulation_of_biological_process regulation_of_biological_process single-organism_process	cell cell_part macromolecular_complex membrane organelle	binding
gi|426224390|ref|XP_004006354.1|	PREDICTED: prefoldin subunit 5 isoform 1 [Ovis aries]|426224390|ref|XP_004006354.1|	biological_regulation cellular_process developmental_process metabolic_process multicellular_organismal_process negative_regulation_of_biological_process regulation_of_biological_process response_to_stimulus signaling single-organism_process	cell cell_part macromolecular_complex organelle	binding protein_binding_transcription_factor_activity
gi|426254337|ref|XP_004020835.1|	PREDICTED: protein N-terminal asparagine amidohydrolase [Ovis aries]|426254337|ref|XP_004020835.1|	metabolic_process multicellular_organismal_process response_to_stimulus single-organism_process	cell cell_part organelle	catalytic_activity
gi|426231182|ref|XP_004009619.1|	PREDICTED: WD repeat-containing protein 36 [Ovis aries]|426231182|ref|XP_004009619.1|	cellular_component_organization_or_biogenesis cellular_process metabolic_process multicellular_organismal_process response_to_stimulus single-organism_process	cell cell_part macromolecular_complex membrane-enclosed_lumen organelle organelle_part
gi|426230706|ref|XP_004009404.1|	PREDICTED: LOW QUALITY PROTEIN: endophilin-A2 [Ovis aries]|426230706|ref|XP_004009404.1|	biological_regulation cellular_process developmental_process establishment_of_localization localization multicellular_organismal_process regulation_of_biological_process response_to_stimulus signaling single-organism_process	cell cell_part membrane organelle organelle_part	binding
gi|426239199|ref|XP_004013513.1|	PREDICTED: LOW QUALITY PROTEIN: chromobox protein homolog 8 [Ovis aries]|426239199|ref|XP_004013513.1|	biological_regulation cellular_component_organization_or_biogenesis cellular_process metabolic_process negative_regulation_of_biological_process regulation_of_biological_process single-organism_process	cell cell_part macromolecular_complex membrane-enclosed_lumen organelle organelle_part	binding catalytic_activity
gi|426216192|ref|XP_004002350.1|	PREDICTED: putative adenosylhomocysteinase 2 isoform 3 [Ovis aries] >gi|426216190|ref|XP_004002349.1| PREDICTED: putative adenosylhomocysteinase 2 isoform 2 [Ovis aries] >gi|426216188|ref|XP_004002348.1| PREDICTED: putative adenosylhomocysteinase 2 |426216192|ref|XP_004002350.1|	biological_regulation cellular_process establishment_of_localization localization metabolic_process positive_regulation_of_biological_process regulation_of_biological_process single-organism_process	cell cell_part organelle	binding catalytic_activity
gi|426239129|ref|XP_004013479.1|	PREDICTED: LOW QUALITY PROTEIN: C-type mannose receptor 2 [Ovis aries]|426239129|ref|XP_004013479.1|	establishment_of_localization localization	membrane membrane_part	binding
gi|426229327|ref|XP_004008742.1|	PREDICTED: COMM domain-containing protein 10 [Ovis aries]|426229327|ref|XP_004008742.1|			binding
gi|426215250|ref|XP_004001887.1|	PREDICTED: zinc finger protein Rlf [Ovis aries]|426215250|ref|XP_004001887.1|	biological_regulation cellular_component_organization_or_biogenesis cellular_process metabolic_process multi-organism_process multicellular_organismal_process positive_regulation_of_biological_process regulation_of_biological_process reproduction reproductive_process signaling single-organism_process	cell cell_part extracellular_region organelle	binding
gi|426255111|ref|XP_004021208.1|	PREDICTED: putative oxidoreductase GLYR1 [Ovis aries]|426255111|ref|XP_004021208.1|	cellular_process metabolic_process	cell cell_part organelle	binding catalytic_activity
gi|426253435|ref|XP_004020401.1|	PREDICTED: serine protease HTRA1 [Ovis aries]|426253435|ref|XP_004020401.1|	biological_regulation cellular_component_organization_or_biogenesis cellular_process growth metabolic_process negative_regulation_of_biological_process regulation_of_biological_process response_to_stimulus signaling single-organism_process	cell cell_part extracellular_matrix extracellular_region extracellular_region_part	binding catalytic_activity
gi|426247431|ref|XP_004017489.1|	PREDICTED: coronin-1C [Ovis aries]|426247431|ref|XP_004017489.1|	biological_regulation cellular_component_organization_or_biogenesis cellular_process establishment_of_localization localization regulation_of_biological_process response_to_stimulus signaling single-organism_process	cell cell_part organelle	binding
gi|426228688|ref|XP_004008428.1|	PREDICTED: glucosamine--fructose-6-phosphate aminotransferase [isomerizing] 2 [Ovis aries]|426228688|ref|XP_004008428.1|	cellular_process metabolic_process	cell cell_part	binding catalytic_activity
gi|426221962|ref|XP_004005174.1|	PREDICTED: hydroxymethylglutaryl-CoA lyase	cellular_component_organization_or_biogenesis cellular_process developmental_process metabolic_process multicellular_organismal_process response_to_stimulus single-organism_process	cell cell_part membrane membrane-enclosed_lumen organelle organelle_part	binding catalytic_activity
gi|426223048|ref|XP_004005691.1|	PREDICTED: golgin subfamily A member 1 [Ovis aries]|426223048|ref|XP_004005691.1|	cellular_process establishment_of_localization localization single-organism_process	cell cell_part organelle
gi|426251493|ref|XP_004019456.1|	PREDICTED: transmembrane protein 126A [Ovis aries]|426251493|ref|XP_004019456.1|		cell cell_part membrane membrane_part organelle
gi|426219537|ref|XP_004003978.1|	PREDICTED: collagen alpha-2(VI) chain [Ovis aries]|426219537|ref|XP_004003978.1|	cellular_component_organization_or_biogenesis response_to_stimulus	cell cell_part extracellular_matrix extracellular_region extracellular_region_part macromolecular_complex membrane
gi|426252084|ref|XP_004019748.1|	PREDICTED: dipeptidyl peptidase 3 [Ovis aries]|426252084|ref|XP_004019748.1|	metabolic_process	cell cell_part membrane membrane-enclosed_lumen organelle organelle_part	binding catalytic_activity
gi|426255059|ref|XP_004021182.1|	PREDICTED: transcription elongation factor B polypeptide 2-like	biological_regulation cellular_component_organization_or_biogenesis cellular_process metabolic_process multi-organism_process positive_regulation_of_biological_process regulation_of_biological_process reproduction reproductive_process response_to_stimulus single-organism_process	cell cell_part macromolecular_complex membrane-enclosed_lumen organelle organelle_part	binding catalytic_activity protein_binding_transcription_factor_activity
gi|426225057|ref|XP_004006684.1|	PREDICTED: inhibitor of nuclear factor kappa-B kinase-interacting protein isoform 2 [Ovis aries]|426225057|ref|XP_004006684.1|	biological_regulation cellular_process positive_regulation_of_biological_process regulation_of_biological_process response_to_stimulus single-organism_process	cell cell_part membrane membrane_part organelle organelle_part	binding
gi|426246159|ref|XP_004016862.1|	PREDICTED: catenin delta-1 [Ovis aries]|426246159|ref|XP_004016862.1|	biological_adhesion biological_regulation cellular_component_organization_or_biogenesis cellular_process developmental_process metabolic_process multicellular_organismal_process negative_regulation_of_biological_process regulation_of_biological_process response_to_stimulus signaling single-organism_process	cell cell_junction cell_part membrane organelle	binding
gi|426225628|ref|XP_004006967.1|	PREDICTED: lysophospholipid acyltransferase 5 [Ovis aries]|426225628|ref|XP_004006967.1|	cellular_process metabolic_process	cell cell_part membrane membrane_part organelle organelle_part	catalytic_activity
gi|426231133|ref|XP_004009597.1|	PREDICTED: arginine--tRNA ligase	cellular_process metabolic_process	cell cell_part organelle	binding catalytic_activity
gi|426236981|ref|XP_004012440.1|	PREDICTED: dynein light chain 2	cellular_process developmental_process establishment_of_localization immune_system_process localization multicellular_organismal_process single-organism_process	cell cell_part macromolecular_complex membrane organelle organelle_part	binding catalytic_activity
gi|426258415|ref|XP_004022807.1|	PREDICTED: creatine kinase B-type-like	biological_regulation cellular_process developmental_process metabolic_process multicellular_organismal_process single-organism_process	cell cell_part membrane organelle	binding catalytic_activity
gi|426257330|ref|XP_004022282.1|	PREDICTED: dachshund homolog 2 [Ovis aries]|426257330|ref|XP_004022282.1|	cellular_process developmental_process metabolic_process multicellular_organismal_process reproduction reproductive_process single-organism_process	cell cell_part membrane-enclosed_lumen organelle organelle_part	binding
gi|426250449|ref|XP_004018949.1|	PREDICTED: glutathione S-transferase A4-like [Ovis aries]|426250449|ref|XP_004018949.1|	cellular_process metabolic_process response_to_stimulus single-organism_process	cell cell_part	binding catalytic_activity
gi|426254317|ref|XP_004020825.1|	PREDICTED: ribosomal L1 domain-containing protein 1 [Ovis aries]|426254317|ref|XP_004020825.1|	biological_regulation localization regulation_of_biological_process	cell cell_part macromolecular_complex organelle organelle_part
gi|426246574|ref|XP_004017067.1|	PREDICTED: caspase recruitment domain-containing protein 6 [Ovis aries]|426246574|ref|XP_004017067.1|	biological_regulation cellular_process regulation_of_biological_process single-organism_process	cell cell_part
gi|426254818|ref|XP_004021073.1|	PREDICTED: metallo-beta-lactamase domain-containing protein 1 [Ovis aries]|426254818|ref|XP_004021073.1|			binding catalytic_activity
gi|426249727|ref|XP_004018601.1|	PREDICTED: LOW QUALITY PROTEIN: transmembrane protein 43 [Ovis aries]|426249727|ref|XP_004018601.1|		cell cell_part membrane membrane_part organelle organelle_part
gi|548481|sp|P05979.2|PGH1_SHEEP	RecName: Full=Prostaglandin G/H synthase 1	biological_regulation cellular_process developmental_process establishment_of_localization localization metabolic_process multicellular_organismal_process negative_regulation_of_biological_process positive_regulation_of_biological_process regulation_of_biological_process response_to_stimulus single-organism_process	cell cell_part membrane membrane_part organelle organelle_part	antioxidant_activity binding catalytic_activity
gi|426239531|ref|XP_004013674.1|	PREDICTED: lamin-B receptor [Ovis aries]|426239531|ref|XP_004013674.1|	metabolic_process	cell cell_part macromolecular_complex membrane membrane_part organelle organelle_part	binding catalytic_activity
gi|426257396|ref|XP_004022313.1|	PREDICTED: translocon-associated protein subunit delta [Ovis aries]|426257396|ref|XP_004022313.1|	cellular_process establishment_of_localization localization metabolic_process single-organism_process	cell cell_part macromolecular_complex membrane membrane_part organelle organelle_part	binding
gi|426231351|ref|XP_004009703.1|	PREDICTED: inorganic pyrophosphatase 2	cellular_process metabolic_process	cell cell_part membrane-enclosed_lumen organelle organelle_part	binding catalytic_activity
gi|426220122|ref|XP_004004266.1|	PREDICTED: V-type proton ATPase subunit B	biological_regulation cellular_component_organization_or_biogenesis cellular_process establishment_of_localization localization metabolic_process multi-organism_process regulation_of_biological_process response_to_stimulus signaling single-organism_process	cell cell_part macromolecular_complex membrane membrane_part organelle	binding catalytic_activity transporter_activity
gi|426257855|ref|XP_004022537.1|	PREDICTED: alpha-galactosidase A [Ovis aries]|426257855|ref|XP_004022537.1|	biological_regulation cellular_process developmental_process metabolic_process multicellular_organismal_process negative_regulation_of_biological_process regulation_of_biological_process response_to_stimulus single-organism_process	cell cell_part extracellular_region membrane membrane_part membrane-enclosed_lumen organelle organelle_part	binding catalytic_activity
gi|426251980|ref|XP_004019697.1|	PREDICTED: peptidyl-prolyl cis-trans isomerase FKBP2 isoform 4 [Ovis aries] >gi|426251978|ref|XP_004019696.1| PREDICTED: peptidyl-prolyl cis-trans isomerase FKBP2 isoform 3 [Ovis aries] >gi|426251976|ref|XP_004019695.1| PREDICTED: peptidyl-prolyl ci|426251980|ref|XP_004019697.1|	cellular_process metabolic_process	cell cell_part membrane membrane_part organelle organelle_part	binding catalytic_activity
gi|426246676|ref|XP_004017118.1|	PREDICTED: Golgi phosphoprotein 3 [Ovis aries]|426246676|ref|XP_004017118.1|	biological_regulation cellular_component_organization_or_biogenesis cellular_process positive_regulation_of_biological_process regulation_of_biological_process response_to_stimulus signaling single-organism_process	cell cell_part membrane membrane-enclosed_lumen organelle organelle_part	binding
gi|426225887|ref|XP_004007091.1|	PREDICTED: tropomyosin alpha-3 chain-like [Ovis aries]|426225887|ref|XP_004007091.1|	biological_regulation cellular_process developmental_process multicellular_organismal_process positive_regulation_of_biological_process regulation_of_biological_process single-organism_process	cell cell_part macromolecular_complex organelle organelle_part	binding
gi|426233180|ref|XP_004010595.1|	PREDICTED: ras-related protein Rab-8B [Ovis aries]|426233180|ref|XP_004010595.1|	biological_regulation cellular_component_organization_or_biogenesis cellular_process establishment_of_localization localization metabolic_process multicellular_organismal_process positive_regulation_of_biological_process regulation_of_biological_process response_to_stimulus signaling single-organism_process	cell cell_part membrane organelle organelle_part	binding catalytic_activity
gi|426246550|ref|XP_004017056.1|	PREDICTED: NAD(P) transhydrogenase	cellular_process establishment_of_localization localization metabolic_process single-organism_process	cell cell_part membrane membrane_part organelle organelle_part	binding catalytic_activity transporter_activity
gi|426243145|ref|XP_004015422.1|	PREDICTED: reticulocalbin-3 [Ovis aries]|426243145|ref|XP_004015422.1|		cell cell_part membrane-enclosed_lumen organelle organelle_part	binding
gi|426223054|ref|XP_004005694.1|	PREDICTED: proteasome subunit beta type-7 [Ovis aries]|426223054|ref|XP_004005694.1|	cellular_process metabolic_process	cell cell_part macromolecular_complex organelle	catalytic_activity
gi|426215556|ref|XP_004002037.1|	PREDICTED: non-specific lipid-transfer protein-like [Ovis aries]|426215556|ref|XP_004002037.1|	biological_regulation cellular_component_organization_or_biogenesis cellular_process establishment_of_localization localization metabolic_process positive_regulation_of_biological_process regulation_of_biological_process reproduction response_to_stimulus signaling single-organism_process	cell cell_part macromolecular_complex membrane-enclosed_lumen organelle organelle_part	binding catalytic_activity
gi|426223304|ref|XP_004005815.1|	PREDICTED: protein phosphatase 1G [Ovis aries]|426223304|ref|XP_004005815.1|	biological_regulation cellular_process metabolic_process negative_regulation_of_biological_process regulation_of_biological_process single-organism_process	cell cell_part macromolecular_complex membrane-enclosed_lumen organelle organelle_part	binding catalytic_activity
gi|426252161|ref|XP_004023398.1|	PREDICTED: LOW QUALITY PROTEIN: 60S acidic ribosomal protein P2 [Ovis aries]|426252161|ref|XP_004023398.1|	cellular_component_organization_or_biogenesis cellular_process establishment_of_localization localization metabolic_process multi-organism_process reproduction reproductive_process single-organism_process	cell cell_part macromolecular_complex organelle organelle_part	binding
gi|426216258|ref|XP_004002382.1|	PREDICTED: putative helicase MOV-10 isoform 2 [Ovis aries] >gi|426216256|ref|XP_004002381.1| PREDICTED: putative helicase MOV-10 isoform 1 [Ovis aries]|426216258|ref|XP_004002382.1|	biological_regulation cellular_process metabolic_process negative_regulation_of_biological_process regulation_of_biological_process response_to_stimulus signaling single-organism_process	cell cell_part macromolecular_complex organelle	binding catalytic_activity
gi|426221649|ref|XP_004005021.1|	PREDICTED: cullin-3 [Ovis aries]|426221649|ref|XP_004005021.1|	biological_regulation cellular_component_organization_or_biogenesis cellular_process developmental_process metabolic_process multicellular_organismal_process regulation_of_biological_process response_to_stimulus signaling single-organism_process	cell cell_part macromolecular_complex organelle	binding
gi|426251439|ref|XP_004019429.1|	PREDICTED: ester hydrolase C11orf54 homolog [Ovis aries]|426251439|ref|XP_004019429.1|		cell cell_part organelle	binding catalytic_activity
gi|426255662|ref|XP_004021467.1|	PREDICTED: cell division cycle and apoptosis regulator protein 1 [Ovis aries]|426255662|ref|XP_004021467.1|	cellular_process metabolic_process	cell cell_part membrane-enclosed_lumen organelle organelle_part	binding protein_binding_transcription_factor_activity
gi|426220382|ref|XP_004004395.1|	PREDICTED: pumilio domain-containing protein KIAA0020 homolog [Ovis aries]|426220382|ref|XP_004004395.1|		cell cell_part membrane-enclosed_lumen organelle organelle_part	binding
gi|426218551|ref|XP_004003509.1|	PREDICTED: LOW QUALITY PROTEIN: collagen alpha-3(VI) chain [Ovis aries]|426218551|ref|XP_004003509.1|	biological_adhesion cellular_component_organization_or_biogenesis cellular_process developmental_process locomotion multicellular_organismal_process response_to_stimulus single-organism_process	cell cell_part extracellular_matrix extracellular_matrix_part extracellular_region extracellular_region_part membrane membrane-enclosed_lumen organelle organelle_part	enzyme_regulator_activity
gi|426243127|ref|XP_004015415.1|	PREDICTED: ruvB-like 2 [Ovis aries]|426243127|ref|XP_004015415.1|	biological_regulation cellular_component_organization_or_biogenesis cellular_process growth metabolic_process regulation_of_biological_process response_to_stimulus single-organism_process	cell cell_part macromolecular_complex membrane membrane-enclosed_lumen organelle organelle_part	binding catalytic_activity
gi|426236921|ref|XP_004012413.1|	PREDICTED: LOW QUALITY PROTEIN: probable phospholipid-transporting ATPase IH [Ovis aries]|426236921|ref|XP_004012413.1|	biological_regulation cellular_component_organization_or_biogenesis cellular_process establishment_of_localization localization single-organism_process	cell cell_part membrane membrane_part organelle	binding catalytic_activity transporter_activity
gi|426248666|ref|XP_004018081.1|	PREDICTED: A-kinase anchor protein 13 [Ovis aries]|426248666|ref|XP_004018081.1|	biological_regulation cellular_process regulation_of_biological_process response_to_stimulus signaling single-organism_process	cell cell_part	binding catalytic_activity molecular_transducer_activity
gi|209693412|ref|NP_001129403.1|	cell division protein kinase 5 [Ovis aries] >gi|207853193|gb|ACI25383.1| cyclin-dependent kinase 5 [Ovis aries]|209693412|ref|NP_001129403.1|	biological_adhesion biological_regulation cellular_component_organization_or_biogenesis cellular_process developmental_process establishment_of_localization growth localization locomotion metabolic_process multicellular_organismal_process negative_regulation_of_biological_process positive_regulation_of_biological_process regulation_of_biological_process reproduction reproductive_process response_…	cell cell_junction cell_part macromolecular_complex membrane membrane-enclosed_lumen organelle organelle_part synapse synapse_part	binding catalytic_activity receptor_regulator_activity
gi|426246465|ref|XP_004017014.1|	PREDICTED: beta-actin-like protein 2 [Ovis aries]|426246465|ref|XP_004017014.1|		cell cell_part organelle	binding
gi|426236085|ref|XP_004012005.1|	PREDICTED: neuropeptides B/W receptor type 1 [Ovis aries]|426236085|ref|XP_004012005.1|	biological_regulation cellular_process metabolic_process multicellular_organismal_process regulation_of_biological_process response_to_stimulus signaling single-organism_process	cell cell_part membrane membrane_part	binding molecular_transducer_activity receptor_activity
gi|426241442|ref|XP_004014600.1|	PREDICTED: protein NDRG3 isoform 1 [Ovis aries]|426241442|ref|XP_004014600.1|	biological_regulation cellular_component_organization_or_biogenesis cellular_process developmental_process growth multicellular_organismal_process negative_regulation_of_biological_process regulation_of_biological_process reproduction reproductive_process single-organism_process	cell cell_part
gi|426218827|ref|XP_004003638.1|	PREDICTED: RNA 3~-terminal phosphate cyclase [Ovis aries]|426218827|ref|XP_004003638.1|	cellular_process metabolic_process	cell cell_part membrane-enclosed_lumen organelle organelle_part	binding catalytic_activity
gi|426247626|ref|XP_004017580.1|	PREDICTED: membrane-associated progesterone receptor component 2-like	biological_regulation cellular_process regulation_of_biological_process response_to_stimulus signaling single-organism_process	membrane membrane_part	binding molecular_transducer_activity receptor_activity
gi|426258731|ref|XP_004022961.1|	PREDICTED: cysteine-rich protein 2-like [Ovis aries]|426258731|ref|XP_004022961.1|	biological_regulation cellular_process developmental_process immune_system_process multicellular_organismal_process positive_regulation_of_biological_process regulation_of_biological_process single-organism_process	cell cell_part extracellular_matrix	binding
gi|426255159|ref|XP_004021229.1|	PREDICTED: nodal modulator 1 [Ovis aries]|426255159|ref|XP_004021229.1|		cell cell_part membrane membrane_part organelle organelle_part	binding catalytic_activity
gi|426240615|ref|XP_004014193.1|	PREDICTED: LOW QUALITY PROTEIN: leiomodin-1 [Ovis aries]|426240615|ref|XP_004014193.1|	multicellular_organismal_process single-organism_process	cell cell_part membrane	binding
gi|426240783|ref|XP_004014273.1|	PREDICTED: sickle tail protein homolog isoform 2 [Ovis aries]|426240783|ref|XP_004014273.1|	developmental_process multicellular_organismal_process single-organism_process	cell cell_part
gi|426232015|ref|XP_004010031.1|	PREDICTED: SPARC-like protein 1 [Ovis aries]|426232015|ref|XP_004010031.1|	biological_regulation cellular_process regulation_of_biological_process response_to_stimulus signaling single-organism_process	extracellular_matrix extracellular_region extracellular_region_part	binding
gi|165875553|gb|ABY68604.1|	mitochondrial bifunctional methylenetetrahydrofolate dehydrogenase/cyclohydrolase [Ovis aries]|165875553|gb|ABY68604.1|	cellular_process metabolic_process response_to_stimulus	cell cell_part organelle	binding catalytic_activity
gi|426223144|ref|XP_004005737.1|	PREDICTED: PQ-loop repeat-containing protein 3 [Ovis aries]|426223144|ref|XP_004005737.1|		membrane
gi|426223382|ref|XP_004005854.1|	PREDICTED: nucleolysin TIA-1 isoform p40 isoform 1 [Ovis aries]|426223382|ref|XP_004005854.1|	biological_regulation cellular_process metabolic_process multicellular_organismal_process negative_regulation_of_biological_process positive_regulation_of_biological_process regulation_of_biological_process single-organism_process	cell cell_part organelle	binding
gi|426216851|ref|XP_004002670.1|	PREDICTED: NAD(P)H-hydrate epimerase isoform 2 [Ovis aries] >gi|426216849|ref|XP_004002669.1| PREDICTED: NAD(P)H-hydrate epimerase isoform 1 [Ovis aries]|426216851|ref|XP_004002670.1|	cellular_component_organization_or_biogenesis	cell cell_part extracellular_region extracellular_region_part organelle	binding catalytic_activity
gi|426239782|ref|XP_004013798.1|	PREDICTED: protein DJ-1 [Ovis aries]|426239782|ref|XP_004013798.1|	biological_regulation cellular_component_organization_or_biogenesis cellular_process establishment_of_localization localization metabolic_process multicellular_organismal_process negative_regulation_of_biological_process positive_regulation_of_biological_process regulation_of_biological_process reproduction reproductive_process response_to_stimulus signaling single-organism_process	cell cell_part organelle	antioxidant_activity binding catalytic_activity
gi|426240891|ref|XP_004014327.1|	PREDICTED: ras-related protein Rab-18 isoform 1 [Ovis aries]|426240891|ref|XP_004014327.1|	biological_regulation cellular_process developmental_process establishment_of_localization localization metabolic_process multicellular_organismal_process regulation_of_biological_process response_to_stimulus signaling single-organism_process	cell cell_part membrane	binding catalytic_activity
gi|114573506|gb|ABI75290.1|	caveolin 1 [Ovis aries]|114573506|gb|ABI75290.1|	biological_regulation cellular_component_organization_or_biogenesis cellular_process developmental_process establishment_of_localization immune_system_process localization locomotion metabolic_process multi-organism_process multicellular_organismal_process negative_regulation_of_biological_process positive_regulation_of_biological_process regulation_of_biological_process reproduction reproductive…	cell cell_junction cell_part macromolecular_complex membrane membrane_part organelle organelle_part	binding enzyme_regulator_activity structural_molecule_activity
gi|426252941|ref|XP_004020161.1|	PREDICTED: hypoxia-inducible factor 1-alpha inhibitor [Ovis aries]|426252941|ref|XP_004020161.1|	biological_regulation cellular_process developmental_process metabolic_process multicellular_organismal_process negative_regulation_of_biological_process positive_regulation_of_biological_process regulation_of_biological_process response_to_stimulus signaling single-organism_process	cell cell_part organelle	binding catalytic_activity
gi|426229215|ref|XP_004008686.1|	PREDICTED: DNA repair protein RAD50 [Ovis aries]|426229215|ref|XP_004008686.1|	biological_regulation cellular_component_organization_or_biogenesis cellular_process metabolic_process positive_regulation_of_biological_process regulation_of_biological_process reproduction response_to_stimulus single-organism_process	cell cell_part macromolecular_complex membrane-enclosed_lumen organelle organelle_part	binding catalytic_activity
gi|426253291|ref|XP_004020332.1|	PREDICTED: interferon-induced protein with tetratricopeptide repeats 1 [Ovis aries]|426253291|ref|XP_004020332.1|	biological_regulation cellular_process establishment_of_localization immune_system_process localization metabolic_process multi-organism_process negative_regulation_of_biological_process positive_regulation_of_biological_process regulation_of_biological_process reproduction reproductive_process response_to_stimulus signaling single-organism_process	cell cell_part	binding
gi|426222858|ref|XP_004023699.1|	PREDICTED: LOW QUALITY PROTEIN: succinate dehydrogenase [ubiquinone] iron-sulfur subunit	cellular_process metabolic_process	cell cell_part macromolecular_complex membrane membrane_part organelle organelle_part	binding catalytic_activity electron_carrier_activity
gi|426230094|ref|XP_004009116.1|	PREDICTED: versican core protein isoform 1 [Ovis aries]|426230094|ref|XP_004009116.1|	biological_adhesion cellular_process developmental_process localization locomotion metabolic_process multicellular_organismal_process single-organism_process	cell cell_part extracellular_matrix extracellular_region extracellular_region_part membrane-enclosed_lumen organelle organelle_part	binding
gi|426250124|ref|XP_004018788.1|	PREDICTED: antigen peptide transporter 2 [Ovis aries]|426250124|ref|XP_004018788.1|	biological_regulation cell_killing cellular_component_organization_or_biogenesis cellular_process establishment_of_localization immune_system_process localization multi-organism_process negative_regulation_of_biological_process positive_regulation_of_biological_process regulation_of_biological_process reproduction reproductive_process response_to_stimulus single-organism_process	cell cell_part macromolecular_complex membrane membrane_part organelle organelle_part	binding catalytic_activity transporter_activity
gi|426228245|ref|XP_004008224.1|	PREDICTED: ATP-binding cassette sub-family F member 2 [Ovis aries]|426228245|ref|XP_004008224.1|	cellular_process establishment_of_localization localization metabolic_process	cell cell_part macromolecular_complex membrane membrane_part organelle organelle_part	binding catalytic_activity transporter_activity
gi|426258725|ref|XP_004022958.1|	PREDICTED: protein S100-A14 [Ovis aries]|426258725|ref|XP_004022958.1|	biological_regulation cellular_process immune_system_process localization locomotion multi-organism_process positive_regulation_of_biological_process regulation_of_biological_process response_to_stimulus signaling single-organism_process	cell cell_junction cell_part membrane organelle	binding
gi|57619268|ref|NP_001009753.1|	interferon-induced GTP-binding protein Mx1 [Ovis aries] >gi|15281859|gb|AAK94466.1|AF399856_1 oligodendrocyte GTP-binding protein [Ovis aries]|57619268|ref|NP_001009753.1|	biological_regulation cellular_process immune_system_process metabolic_process multi-organism_process negative_regulation_of_biological_process positive_regulation_of_biological_process regulation_of_biological_process reproduction reproductive_process response_to_stimulus signaling single-organism_process	cell cell_part membrane membrane_part organelle organelle_part	binding catalytic_activity
gi|426223452|ref|XP_004005889.1|	PREDICTED: heterogeneous nuclear ribonucleoprotein A1-like [Ovis aries]|426223452|ref|XP_004005889.1|	cellular_process establishment_of_localization localization metabolic_process multi-organism_process reproduction reproductive_process single-organism_process	cell cell_part macromolecular_complex membrane-enclosed_lumen organelle organelle_part	binding
gi|426222122|ref|XP_004005251.1|	PREDICTED: LOW QUALITY PROTEIN: collagen alpha-1(XXVII) chain [Ovis aries]|426222122|ref|XP_004005251.1|		extracellular_region
gi|426245978|ref|XP_004016777.1|	PREDICTED: DEP domain-containing protein 7 [Ovis aries]|426245978|ref|XP_004016777.1|	biological_regulation cellular_process regulation_of_biological_process response_to_stimulus signaling single-organism_process	cell cell_part
gi|426244073|ref|XP_004015860.1|	PREDICTED: protein arginine N-methyltransferase 1 [Ovis aries]|426244073|ref|XP_004015860.1|	biological_regulation cellular_component_organization_or_biogenesis cellular_process developmental_process immune_system_process metabolic_process multicellular_organismal_process negative_regulation_of_biological_process regulation_of_biological_process response_to_stimulus signaling single-organism_process	cell cell_part macromolecular_complex organelle	binding catalytic_activity
gi|426247850|ref|XP_004017689.1|	PREDICTED: RNA-binding protein EWS [Ovis aries]|426247850|ref|XP_004017689.1|		cell cell_part membrane-enclosed_lumen organelle organelle_part	binding
gi|426217081|ref|XP_004002782.1|	PREDICTED: LOW QUALITY PROTEIN: capZ-interacting protein [Ovis aries]|426217081|ref|XP_004002782.1|	cellular_process multicellular_organismal_process response_to_stimulus single-organism_process	cell cell_part macromolecular_complex organelle organelle_part	binding
gi|426235724|ref|XP_004011830.1|	PREDICTED: enhancer of yellow 2 transcription factor homolog isoform 1 [Ovis aries]|426235724|ref|XP_004011830.1|	biological_regulation cellular_component_organization_or_biogenesis cellular_process establishment_of_localization localization metabolic_process positive_regulation_of_biological_process regulation_of_biological_process single-organism_process	cell cell_part macromolecular_complex membrane-enclosed_lumen organelle organelle_part	protein_binding_transcription_factor_activity
gi|261244958|ref|NP_001159662.1|	chromobox protein homolog 5 [Ovis aries] >gi|256665375|gb|ACV04833.1| chromobox-like protein 5 [Ovis aries]|261244958|ref|NP_001159662.1|	biological_regulation cellular_process metabolic_process multi-organism_process multicellular_organismal_process negative_regulation_of_biological_process regulation_of_biological_process reproduction reproductive_process response_to_stimulus single-organism_process	cell cell_part macromolecular_complex membrane-enclosed_lumen organelle organelle_part	binding
gi|426250524|ref|XP_004018985.1|	PREDICTED: heat shock 70 kDa protein 1B [Ovis aries]|426250524|ref|XP_004018985.1|	biological_regulation cellular_component_organization_or_biogenesis cellular_process growth metabolic_process negative_regulation_of_biological_process regulation_of_biological_process response_to_stimulus single-organism_process	cell cell_part macromolecular_complex membrane-enclosed_lumen organelle organelle_part	binding
gi|426228471|ref|XP_004008328.1|	PREDICTED: LOW QUALITY PROTEIN: filamin-C	cellular_component_organization_or_biogenesis cellular_process single-organism_process	cell cell_part membrane organelle organelle_part	binding
gi|426227459|ref|XP_004007835.1|	PREDICTED: kelch-like protein 7 isoform 1 [Ovis aries]|426227459|ref|XP_004007835.1|	cellular_process metabolic_process	cell cell_part macromolecular_complex membrane membrane-enclosed_lumen organelle organelle_part	binding
gi|426244092|ref|XP_004015867.1|	PREDICTED: myosin-14 [Ovis aries]|426244092|ref|XP_004015867.1|	cellular_component_organization_or_biogenesis cellular_process developmental_process locomotion multicellular_organismal_process response_to_stimulus single-organism_process
gi|426218091|ref|XP_004003283.1|	PREDICTED: probable ATP-dependent RNA helicase DHX36 isoform 1 [Ovis aries]|426218091|ref|XP_004003283.1|	multi-organism_process response_to_stimulus	cell cell_part organelle	binding catalytic_activity
gi|426239804|ref|XP_004013808.1|	PREDICTED: 60S ribosomal protein L22 [Ovis aries]|426239804|ref|XP_004013808.1|	cellular_component_organization_or_biogenesis cellular_process developmental_process establishment_of_localization immune_system_process localization metabolic_process multi-organism_process multicellular_organismal_process reproduction reproductive_process single-organism_process	cell cell_part macromolecular_complex organelle organelle_part	binding structural_molecule_activity
gi|426253003|ref|XP_004020191.1|	PREDICTED: golgi-specific brefeldin A-resistance guanine nucleotide exchange factor 1 [Ovis aries]|426253003|ref|XP_004020191.1|	biological_regulation cellular_component_organization_or_biogenesis cellular_process establishment_of_localization localization regulation_of_biological_process response_to_stimulus signaling single-organism_process	cell cell_part membrane organelle organelle_part	enzyme_regulator_activity
gi|426218761|ref|XP_004003605.1|	PREDICTED: adenylate kinase isoenzyme 4	cellular_process metabolic_process response_to_stimulus	cell cell_part membrane-enclosed_lumen organelle organelle_part	binding catalytic_activity
gi|426239347|ref|XP_004013583.1|	PREDICTED: protein kinase C alpha type [Ovis aries]|426239347|ref|XP_004013583.1|	biological_adhesion biological_regulation cellular_component_organization_or_biogenesis cellular_process developmental_process establishment_of_localization immune_system_process localization locomotion metabolic_process multi-organism_process multicellular_organismal_process negative_regulation_of_biological_process positive_regulation_of_biological_process regulation_of_biological_process respo…	cell cell_part macromolecular_complex membrane membrane_part membrane-enclosed_lumen organelle organelle_part	binding catalytic_activity
gi|426247190|ref|XP_004017369.1|	PREDICTED: translation initiation factor eIF-2B subunit alpha [Ovis aries]|426247190|ref|XP_004017369.1|	biological_regulation cellular_process developmental_process metabolic_process multicellular_organismal_process negative_regulation_of_biological_process regulation_of_biological_process response_to_stimulus single-organism_process	cell cell_part macromolecular_complex membrane	binding catalytic_activity enzyme_regulator_activity
gi|426218825|ref|XP_004003637.1|	PREDICTED: lipoamide acyltransferase component of branched-chain alpha-keto acid dehydrogenase complex	cellular_process metabolic_process	cell cell_part macromolecular_complex membrane-enclosed_lumen nucleoid organelle organelle_part	binding catalytic_activity
gi|215983084|ref|NP_001135989.1|	cAMP-dependent protein kinase type I-alpha regulatory subunit [Ovis aries] >gi|212004603|gb|ACJ15468.1| cAMP-dependent protein kinase regulatory subunit alpha 1 [Ovis aries]|215983084|ref|NP_001135989.1|	biological_regulation cellular_process developmental_process metabolic_process multicellular_organismal_process regulation_of_biological_process response_to_stimulus signaling single-organism_process	cell cell_part macromolecular_complex synapse	binding catalytic_activity enzyme_regulator_activity
gi|426239038|ref|XP_004013439.1|	PREDICTED: peptidyl-prolyl cis-trans isomerase FKBP10 [Ovis aries]|426239038|ref|XP_004013439.1|	cellular_process metabolic_process	cell cell_part membrane membrane-enclosed_lumen organelle organelle_part	binding catalytic_activity
gi|426228247|ref|XP_004008225.1|	PREDICTED: NEDD8 ultimate buster 1 isoform 1 [Ovis aries]|426228247|ref|XP_004008225.1|	biological_regulation cellular_process immune_system_process metabolic_process positive_regulation_of_biological_process regulation_of_biological_process response_to_stimulus	cell cell_part organelle	binding
gi|426237334|ref|XP_004012616.1|	PREDICTED: sedoheptulokinase [Ovis aries]|426237334|ref|XP_004012616.1|	metabolic_process	cell cell_part	binding catalytic_activity
gi|426229121|ref|XP_004008641.1|	PREDICTED: perilipin-3 [Ovis aries]|426229121|ref|XP_004008641.1|	establishment_of_localization localization	cell cell_part membrane organelle organelle_part	binding
gi|426244644|ref|XP_004016131.1|	PREDICTED: probable ATP-dependent RNA helicase DDX6 [Ovis aries]|426244644|ref|XP_004016131.1|	cellular_component_organization_or_biogenesis cellular_process metabolic_process	cell cell_part macromolecular_complex organelle	binding catalytic_activity
gi|426216429|ref|XP_004002465.1|	PREDICTED: RNA-binding protein 8A [Ovis aries]|426216429|ref|XP_004002465.1|	biological_regulation cellular_process establishment_of_localization localization metabolic_process regulation_of_biological_process single-organism_process	cell cell_part macromolecular_complex membrane-enclosed_lumen organelle organelle_part	binding
gi|426246205|ref|XP_004016885.1|	PREDICTED: oxysterol-binding protein 1 [Ovis aries]|426246205|ref|XP_004016885.1|	establishment_of_localization localization single-organism_process	cell cell_part membrane organelle organelle_part	binding
gi|426257288|ref|XP_004022261.1|	PREDICTED: transcriptional regulator ATRX [Ovis aries]|426257288|ref|XP_004022261.1|	cellular_process response_to_stimulus single-organism_process		binding catalytic_activity
gi|399513|sp|P31514.1|FST_SHEEP	RecName: Full=Follistatin	biological_regulation cellular_process developmental_process metabolic_process multicellular_organismal_process negative_regulation_of_biological_process regulation_of_biological_process reproduction reproductive_process response_to_stimulus signaling single-organism_process	cell cell_part extracellular_region organelle
gi|426247790|ref|XP_004017659.1|	PREDICTED: glycolipid transfer protein [Ovis aries]|426247790|ref|XP_004017659.1|	establishment_of_localization localization single-organism_process	cell cell_part membrane	binding transporter_activity
gi|426225145|ref|XP_004006728.1|	PREDICTED: endoplasmin [Ovis aries]|426225145|ref|XP_004006728.1|	biological_regulation cellular_component_organization_or_biogenesis cellular_process establishment_of_localization immune_system_process localization metabolic_process positive_regulation_of_biological_process regulation_of_biological_process response_to_stimulus signaling single-organism_process	cell cell_part membrane membrane_part membrane-enclosed_lumen organelle organelle_part	binding
gi|426226980|ref|XP_004023365.1|	PREDICTED: LOW QUALITY PROTEIN: DNA-binding protein A-like	biological_regulation cellular_process developmental_process metabolic_process multicellular_organismal_process negative_regulation_of_biological_process regulation_of_biological_process reproduction reproductive_process response_to_stimulus single-organism_process	cell cell_junction cell_part macromolecular_complex organelle	binding protein_binding_transcription_factor_activity
gi|426238464|ref|XP_004013173.1|	PREDICTED: SAP30-binding protein [Ovis aries]|426238464|ref|XP_004013173.1|	biological_regulation cellular_process metabolic_process positive_regulation_of_biological_process regulation_of_biological_process single-organism_process	cell cell_part membrane-enclosed_lumen organelle organelle_part	binding
gi|426223264|ref|XP_004005796.1|	PREDICTED: LOW QUALITY PROTEIN: EMILIN-1 [Ovis aries]|426223264|ref|XP_004005796.1|	biological_adhesion biological_regulation cellular_component_organization_or_biogenesis cellular_process positive_regulation_of_biological_process regulation_of_biological_process single-organism_process	extracellular_matrix extracellular_region extracellular_region_part	binding structural_molecule_activity
gi|426223398|ref|XP_004005862.1|	PREDICTED: LOW QUALITY PROTEIN: AP2-associated protein kinase 1 [Ovis aries]|426223398|ref|XP_004005862.1|	biological_regulation cellular_component_organization_or_biogenesis cellular_process establishment_of_localization localization metabolic_process positive_regulation_of_biological_process regulation_of_biological_process response_to_stimulus signaling single-organism_process	cell cell_part macromolecular_complex membrane membrane_part organelle synapse synapse_part	binding catalytic_activity
gi|426215708|ref|XP_004002111.1|	PREDICTED: plasminogen activator inhibitor 1 RNA-binding protein isoform 3 [Ovis aries]|426215708|ref|XP_004002111.1|		cell cell_part membrane	binding
gi|426217135|ref|XP_004002809.1|	PREDICTED: trifunctional purine biosynthetic protein adenosine-3 [Ovis aries]|426217135|ref|XP_004002809.1|	cellular_process developmental_process metabolic_process multicellular_organismal_process response_to_stimulus single-organism_process	cell cell_part	binding catalytic_activity
gi|426249753|ref|XP_004018614.1|	PREDICTED: dolichyl-diphosphooligosaccharide--protein glycosyltransferase subunit STT3B [Ovis aries]|426249753|ref|XP_004018614.1|	cellular_process metabolic_process	cell cell_part macromolecular_complex membrane membrane_part organelle organelle_part	catalytic_activity
gi|426254867|ref|XP_004021096.1|	PREDICTED: LOW QUALITY PROTEIN: actin-related protein 2/3 complex subunit 1B [Ovis aries]|426254867|ref|XP_004021096.1|	biological_regulation cellular_component_organization_or_biogenesis cellular_process regulation_of_biological_process single-organism_process	cell cell_part macromolecular_complex organelle organelle_part	binding structural_molecule_activity
gi|122146501|sp|Q2V8X7.1|NUD16_SHEEP	RecName: Full=U8 snoRNA-decapping enzyme		cell cell_part membrane-enclosed_lumen organelle organelle_part	binding catalytic_activity
gi|298110729|gb|ADI57693.1|	NADH dehydrogenase subunit 4 (mitochondrion) [Ovis aries] >gi|298110715|gb|ADI57680.1| NADH dehydrogenase subunit 4 (mitochondrion) [Ovis aries]|298110729|gb|ADI57693.1|	cellular_process metabolic_process	cell cell_part membrane membrane_part organelle organelle_part	catalytic_activity
gi|163914410|ref|NP_001106288.1|	calpain-2 catalytic subunit [Ovis aries] >gi|157838544|gb|ABV82951.1| calpain II 80 kDa subunit [Ovis aries]|163914410|ref|NP_001106288.1|	cellular_process developmental_process metabolic_process multicellular_organismal_process response_to_stimulus single-organism_process	cell cell_part membrane organelle organelle_part	binding catalytic_activity
gi|426226153|ref|XP_004007214.1|	PREDICTED: prostaglandin E synthase 2 [Ovis aries]|426226153|ref|XP_004007214.1|	biological_regulation cellular_process establishment_of_localization localization metabolic_process positive_regulation_of_biological_process regulation_of_biological_process single-organism_process	cell cell_part membrane organelle organelle_part	binding catalytic_activity electron_carrier_activity
gi|426248824|ref|XP_004018158.1|	PREDICTED: cochlin [Ovis aries]|426248824|ref|XP_004018158.1|	biological_regulation cellular_component_organization_or_biogenesis cellular_process developmental_process multicellular_organismal_process regulation_of_biological_process single-organism_process	extracellular_matrix extracellular_region extracellular_region_part	binding
gi|426225991|ref|XP_004007140.1|	PREDICTED: tubulin beta chain-like [Ovis aries]|426225991|ref|XP_004007140.1|	cell_killing cellular_component_organization_or_biogenesis cellular_process immune_system_process metabolic_process response_to_stimulus single-organism_process	cell cell_part macromolecular_complex organelle organelle_part	binding catalytic_activity structural_molecule_activity
gi|426251960|ref|XP_004019687.1|	PREDICTED: ubiquitin thioesterase OTUB1 [Ovis aries]|426251960|ref|XP_004019687.1|	biological_regulation cellular_component_organization_or_biogenesis cellular_process metabolic_process negative_regulation_of_biological_process regulation_of_biological_process response_to_stimulus single-organism_process	cell cell_part	binding catalytic_activity
gi|426226442|ref|XP_004007352.1|	PREDICTED: protein MEMO1 [Ovis aries]|426226442|ref|XP_004007352.1|	biological_regulation cellular_process regulation_of_biological_process single-organism_process	cell cell_part organelle	binding
gi|426237172|ref|XP_004012535.1|	PREDICTED: galectin-9 isoform 1 [Ovis aries]|426237172|ref|XP_004012535.1|	biological_regulation cellular_process positive_regulation_of_biological_process regulation_of_biological_process response_to_stimulus signaling single-organism_process	cell cell_part extracellular_region	binding molecular_transducer_activity
gi|426229922|ref|XP_004009032.1|	PREDICTED: LOW QUALITY PROTEIN: glutathione peroxidase 3 [Ovis aries]|426229922|ref|XP_004009032.1|	cellular_component_organization_or_biogenesis cellular_process metabolic_process multi-organism_process multicellular_organismal_process reproduction reproductive_process response_to_stimulus single-organism_process	extracellular_region extracellular_region_part	antioxidant_activity binding catalytic_activity
gi|426248296|ref|XP_004017899.1|	PREDICTED: tyrosine-protein kinase CSK [Ovis aries]|426248296|ref|XP_004017899.1|	biological_regulation cellular_component_organization_or_biogenesis cellular_process establishment_of_localization immune_system_process localization metabolic_process multicellular_organismal_process negative_regulation_of_biological_process positive_regulation_of_biological_process regulation_of_biological_process response_to_stimulus signaling single-organism_process	cell cell_junction cell_part membrane membrane_part organelle organelle_part	binding catalytic_activity
gi|426258059|ref|XP_004022637.1|	PREDICTED: moesin [Ovis aries]|426258059|ref|XP_004022637.1|	biological_adhesion biological_regulation cellular_process immune_system_process localization locomotion regulation_of_biological_process single-organism_process	cell cell_junction cell_part membrane membrane_part membrane-enclosed_lumen organelle organelle_part	binding structural_molecule_activity
gi|426225530|ref|XP_004006918.1|	PREDICTED: gamma-aminobutyric acid receptor-associated protein-like 1 [Ovis aries]|426225530|ref|XP_004006918.1|		cell cell_part macromolecular_complex membrane membrane_part organelle organelle_part	binding
gi|426228489|ref|XP_004023702.1|	PREDICTED: LOW QUALITY PROTEIN: aldo-keto reductase family 1 member B10-like [Ovis aries]|426228489|ref|XP_004023702.1|	cellular_process metabolic_process multicellular_organismal_process single-organism_process	cell cell_part extracellular_region organelle	binding catalytic_activity
gi|57619183|ref|NP_001009735.1|	interferon stimulated gene 17 [Ovis aries] >gi|12082402|gb|AAG48523.1|AF152103_1 interferon stimulated gene 17 [Ovis aries]|57619183|ref|NP_001009735.1|	cellular_process metabolic_process multi-organism_process response_to_stimulus	cell cell_part extracellular_region	protein_tag
gi|426233384|ref|XP_004010697.1|	PREDICTED: normal mucosa of esophagus-specific gene 1 protein [Ovis aries]|426233384|ref|XP_004010697.1|		cell cell_part organelle
gi|426256134|ref|XP_004021696.1|	PREDICTED: LOW QUALITY PROTEIN: zinc finger MIZ domain-containing protein 1 [Ovis aries]|426256134|ref|XP_004021696.1|	biological_regulation cellular_process metabolic_process regulation_of_biological_process	cell cell_part membrane-enclosed_lumen organelle organelle_part	binding
gi|426238919|ref|XP_004013384.1|	PREDICTED: LOW QUALITY PROTEIN: TOM1-like protein 2 [Ovis aries]|426238919|ref|XP_004013384.1|	cellular_process establishment_of_localization localization single-organism_process	cell cell_part
gi|426229113|ref|XP_004008637.1|	PREDICTED: protein QIL1 [Ovis aries]|426229113|ref|XP_004008637.1|		cell cell_part organelle
gi|426252154|ref|XP_004019782.1|	PREDICTED: nucleosome assembly protein 1-like 4 isoform 1 [Ovis aries]|426252154|ref|XP_004019782.1|	cellular_component_organization_or_biogenesis cellular_process metabolic_process single-organism_process	cell cell_part organelle
gi|426238478|ref|XP_004013180.1|	PREDICTED: nuclear pore complex protein Nup85 isoform 1 [Ovis aries]|426238478|ref|XP_004013180.1|	biological_regulation cellular_component_organization_or_biogenesis cellular_process establishment_of_localization immune_system_process localization locomotion metabolic_process multi-organism_process regulation_of_biological_process response_to_stimulus signaling single-organism_process	cell cell_part macromolecular_complex membrane membrane_part organelle organelle_part	binding
gi|426222261|ref|XP_004005315.1|	PREDICTED: protein transport protein Sec61 subunit beta [Ovis aries]|426222261|ref|XP_004005315.1|	cellular_process establishment_of_localization immune_system_process localization metabolic_process single-organism_process	cell cell_part macromolecular_complex membrane membrane_part organelle organelle_part	binding transporter_activity
gi|426247979|ref|XP_004017745.1|	PREDICTED: ubiquitin fusion degradation protein 1 homolog [Ovis aries]|426247979|ref|XP_004017745.1|	cellular_process developmental_process metabolic_process multicellular_organismal_process single-organism_process	cell cell_part organelle	binding catalytic_activity
gi|426255512|ref|XP_004021392.1|	PREDICTED: nuclear pore complex protein Nup133 [Ovis aries]|426255512|ref|XP_004021392.1|	biological_regulation cellular_component_organization_or_biogenesis cellular_process developmental_process establishment_of_localization localization metabolic_process multi-organism_process regulation_of_biological_process response_to_stimulus signaling single-organism_process	cell cell_part macromolecular_complex membrane membrane_part organelle organelle_part	binding transporter_activity
gi|426219543|ref|XP_004003981.1|	PREDICTED: pericentrin [Ovis aries]|426219543|ref|XP_004003981.1|	cellular_component_organization_or_biogenesis cellular_process developmental_process multicellular_organismal_process single-organism_process	cell cell_part organelle organelle_part	binding
gi|75063468|sp|Q6YNC8.3|H2AZ_SHEEP	RecName: Full=Histone H2A.Z	cellular_component_organization_or_biogenesis cellular_process developmental_process metabolic_process multicellular_organismal_process single-organism_process	cell cell_part macromolecular_complex membrane-enclosed_lumen organelle organelle_part	binding
gi|426243988|ref|XP_004015820.1|	PREDICTED: AP-2 complex subunit sigma [Ovis aries]|426243988|ref|XP_004015820.1|	biological_regulation cellular_component_organization_or_biogenesis cellular_process developmental_process establishment_of_localization immune_system_process localization locomotion multi-organism_process multicellular_organismal_process negative_regulation_of_biological_process regulation_of_biological_process response_to_stimulus signaling single-organism_process	cell cell_part macromolecular_complex membrane membrane_part organelle organelle_part	transporter_activity
gi|426239766|ref|XP_004013790.1|	PREDICTED: beta-catenin-interacting protein 1 isoform 2 [Ovis aries] >gi|426239764|ref|XP_004013789.1| PREDICTED: beta-catenin-interacting protein 1 isoform 1 [Ovis aries]|426239766|ref|XP_004013790.1|	biological_regulation cellular_component_organization_or_biogenesis cellular_process developmental_process immune_system_process metabolic_process multicellular_organismal_process negative_regulation_of_biological_process positive_regulation_of_biological_process regulation_of_biological_process response_to_stimulus signaling single-organism_process	cell cell_part organelle	binding
gi|426243119|ref|XP_004015411.1|	PREDICTED: trans-1	metabolic_process		binding catalytic_activity
gi|378792882|gb|AFC41215.1|	nuclear factor 1 B-type isoform 1 [Ovis aries]|378792882|gb|AFC41215.1|	biological_regulation cellular_component_organization_or_biogenesis cellular_process developmental_process locomotion metabolic_process multicellular_organismal_process negative_regulation_of_biological_process positive_regulation_of_biological_process regulation_of_biological_process response_to_stimulus single-organism_process	cell cell_part membrane-enclosed_lumen organelle organelle_part	binding nucleic_acid_binding_transcription_factor_activity protein_binding_transcription_factor_activity
gi|426245149|ref|XP_004016376.1|	PREDICTED: beta-arrestin-1 [Ovis aries]|426245149|ref|XP_004016376.1|	biological_regulation cellular_component_organization_or_biogenesis cellular_process developmental_process establishment_of_localization localization metabolic_process multicellular_organismal_process negative_regulation_of_biological_process positive_regulation_of_biological_process regulation_of_biological_process reproduction reproductive_process response_to_stimulus rhythmic_process signaling…	cell cell_part macromolecular_complex membrane membrane_part organelle organelle_part synapse synapse_part	binding catalytic_activity enzyme_regulator_activity
gi|426249946|ref|XP_004018707.1|	PREDICTED: cAMP-dependent protein kinase type II-alpha regulatory subunit [Ovis aries]|426249946|ref|XP_004018707.1|	biological_regulation cellular_component_organization_or_biogenesis cellular_process establishment_of_localization localization metabolic_process multicellular_organismal_process positive_regulation_of_biological_process regulation_of_biological_process response_to_stimulus signaling single-organism_process	cell cell_part macromolecular_complex membrane membrane_part organelle organelle_part	binding catalytic_activity enzyme_regulator_activity
gi|426224935|ref|XP_004006624.1|	PREDICTED: RNA-binding motif	cellular_process metabolic_process	cell cell_part organelle	binding
gi|242247515|ref|NP_001156031.1|	ADP-ribosylation factor-like protein 8B [Ovis aries] >gi|238799784|gb|ACR55764.1| ADP-ribosylation factor-like 8B [Ovis aries]|242247515|ref|NP_001156031.1|	biological_regulation cellular_component_organization_or_biogenesis cellular_process metabolic_process regulation_of_biological_process response_to_stimulus signaling single-organism_process	cell cell_part macromolecular_complex membrane organelle organelle_part	binding catalytic_activity
gi|426226670|ref|XP_004007462.1|	PREDICTED: spermatogenesis-associated serine-rich protein 2 [Ovis aries]|426226670|ref|XP_004007462.1|		cell cell_part
gi|426223989|ref|XP_004006156.1|	PREDICTED: serine protease HTRA2	biological_regulation cellular_component_organization_or_biogenesis cellular_process developmental_process growth metabolic_process multicellular_organismal_process positive_regulation_of_biological_process regulation_of_biological_process response_to_stimulus signaling single-organism_process	cell cell_part macromolecular_complex membrane membrane_part membrane-enclosed_lumen organelle organelle_part	catalytic_activity
gi|426256078|ref|XP_004021672.1|	PREDICTED: receptor expression-enhancing protein 3 [Ovis aries]|426256078|ref|XP_004021672.1|		membrane membrane_part
gi|426241887|ref|XP_004014812.1|	PREDICTED: probable aminopeptidase NPEPL1 [Ovis aries]|426241887|ref|XP_004014812.1|	metabolic_process	cell cell_part	binding catalytic_activity
gi|426244814|ref|XP_004016212.1|	PREDICTED: switch-associated protein 70 [Ovis aries]|426244814|ref|XP_004016212.1|	cellular_process developmental_process immune_system_process metabolic_process multicellular_organismal_process response_to_stimulus single-organism_process	cell cell_part membrane organelle	binding
gi|426235841|ref|XP_004011887.1|	PREDICTED: [Pyruvate dehydrogenase [acetyl-transferring]]-phosphatase 1	biological_regulation cellular_process metabolic_process regulation_of_biological_process	cell cell_part macromolecular_complex membrane-enclosed_lumen organelle organelle_part	binding catalytic_activity
gi|426225851|ref|XP_004007073.1|	PREDICTED: NADH dehydrogenase [ubiquinone] 1 alpha subcomplex subunit 6 [Ovis aries]|426225851|ref|XP_004007073.1|	cellular_process metabolic_process response_to_stimulus	cell cell_part macromolecular_complex membrane membrane_part organelle organelle_part
gi|426241002|ref|XP_004014381.1|	PREDICTED: nucleolar GTP-binding protein 1 [Ovis aries]|426241002|ref|XP_004014381.1|	biological_adhesion biological_regulation cellular_component_organization_or_biogenesis cellular_process localization locomotion metabolic_process negative_regulation_of_biological_process regulation_of_biological_process single-organism_process	cell cell_part membrane membrane-enclosed_lumen organelle organelle_part	binding catalytic_activity
gi|426247033|ref|XP_004017291.1|	PREDICTED: histone-lysine N-methyltransferase SETD7 [Ovis aries]|426247033|ref|XP_004017291.1|	biological_regulation cellular_component_organization_or_biogenesis cellular_process metabolic_process regulation_of_biological_process single-organism_process	cell cell_part organelle	binding catalytic_activity
gi|426239437|ref|XP_004013628.1|	PREDICTED: C4b-binding protein alpha chain-like [Ovis aries]|426239437|ref|XP_004013628.1|	biological_regulation immune_system_process metabolic_process positive_regulation_of_biological_process regulation_of_biological_process response_to_stimulus single-organism_process	cell cell_part extracellular_region membrane	binding
gi|426228969|ref|XP_004008567.1|	PREDICTED: hsp90 co-chaperone Cdc37 [Ovis aries]|426228969|ref|XP_004008567.1|	biological_regulation cellular_process establishment_of_localization immune_system_process localization metabolic_process regulation_of_biological_process response_to_stimulus signaling single-organism_process	cell cell_part	binding
gi|426244232|ref|XP_004015930.1|	PREDICTED: uncharacterized protein LOC101120012 [Ovis aries]|426244232|ref|XP_004015930.1|	biological_regulation metabolic_process regulation_of_biological_process	cell cell_part organelle	binding catalytic_activity
gi|426242165|ref|XP_004014945.1|	PREDICTED: cytochrome b-c1 complex subunit Rieske	cellular_process establishment_of_localization localization metabolic_process response_to_stimulus	cell cell_part macromolecular_complex membrane membrane_part organelle organelle_part	binding catalytic_activity transporter_activity
gi|2642036|gb|AAB86896.1|	protein phosphatase type 1 beta catalytic subunit [Ovis aries]|2642036|gb|AAB86896.1|	biological_adhesion biological_regulation cellular_process developmental_process metabolic_process multicellular_organismal_process negative_regulation_of_biological_process regulation_of_biological_process response_to_stimulus signaling single-organism_process	cell cell_part macromolecular_complex membrane-enclosed_lumen organelle organelle_part	binding catalytic_activity
gi|426220138|ref|XP_004004274.1|	PREDICTED: LOW QUALITY PROTEIN: alpha-1	biological_regulation cellular_process establishment_of_localization localization metabolic_process regulation_of_biological_process response_to_stimulus single-organism_process	cell cell_part membrane membrane_part organelle organelle_part	binding catalytic_activity
gi|426258469|ref|XP_004022834.1|	PREDICTED: bifunctional 3~-phosphoadenosine 5~-phosphosulfate synthase 2-like	biological_regulation cellular_process developmental_process metabolic_process multicellular_organismal_process response_to_stimulus single-organism_process	cell cell_part	binding catalytic_activity
gi|426218799|ref|XP_004003624.1|	PREDICTED: DBIRD complex subunit ZNF326 [Ovis aries]|426218799|ref|XP_004003624.1|	biological_regulation cellular_process metabolic_process positive_regulation_of_biological_process regulation_of_biological_process	cell cell_part macromolecular_complex membrane-enclosed_lumen organelle organelle_part	binding
gi|426253759|ref|XP_004023554.1|	PREDICTED: LOW QUALITY PROTEIN: charged multivesicular body protein 1b [Ovis aries]|426253759|ref|XP_004023554.1|	cellular_process establishment_of_localization localization single-organism_process	cell cell_part membrane organelle organelle_part	binding
gi|426230066|ref|XP_004009103.1|	PREDICTED: dihydrofolate reductase [Ovis aries]|426230066|ref|XP_004009103.1|	cellular_process metabolic_process response_to_stimulus		binding catalytic_activity
gi|426248569|ref|XP_004018035.1|	PREDICTED: poly(A) polymerase alpha [Ovis aries]|426248569|ref|XP_004018035.1|	cellular_process metabolic_process	cell cell_part membrane-enclosed_lumen organelle organelle_part	binding catalytic_activity
gi|426230002|ref|XP_004009072.1|	PREDICTED: clathrin interactor 1 [Ovis aries]|426230002|ref|XP_004009072.1|	cellular_component_organization_or_biogenesis cellular_process establishment_of_localization localization single-organism_process	cell cell_part organelle organelle_part	binding
gi|426250173|ref|XP_004018812.1|	PREDICTED: U1 small nuclear ribonucleoprotein C [Ovis aries]|426250173|ref|XP_004018812.1|	biological_regulation cellular_component_organization_or_biogenesis cellular_process metabolic_process regulation_of_biological_process	cell cell_part macromolecular_complex membrane-enclosed_lumen organelle organelle_part	binding
gi|426242025|ref|XP_004014879.1|	PREDICTED: protein-glutamine gamma-glutamyltransferase 2 [Ovis aries]|426242025|ref|XP_004014879.1|	biological_adhesion biological_regulation cellular_component_organization_or_biogenesis cellular_process developmental_process establishment_of_localization localization metabolic_process multicellular_organismal_process positive_regulation_of_biological_process regulation_of_biological_process response_to_stimulus signaling single-organism_process	cell cell_part membrane organelle	binding catalytic_activity
gi|426244403|ref|XP_004016012.1|	PREDICTED: caspase-13-like [Ovis aries]|426244403|ref|XP_004016012.1|	biological_regulation cellular_process metabolic_process negative_regulation_of_biological_process positive_regulation_of_biological_process regulation_of_biological_process response_to_stimulus single-organism_process	cell cell_part	catalytic_activity
gi|426242615|ref|XP_004015167.1|	PREDICTED: AP-1 complex subunit gamma-1 isoform 1 [Ovis aries]|426242615|ref|XP_004015167.1|	biological_regulation cellular_component_organization_or_biogenesis cellular_process establishment_of_localization immune_system_process localization multi-organism_process regulation_of_biological_process response_to_stimulus single-organism_process	cell cell_part macromolecular_complex membrane membrane_part organelle organelle_part	binding transporter_activity
gi|426217059|ref|XP_004002771.1|	PREDICTED: microsomal glutathione S-transferase 3 isoform 2 [Ovis aries] >gi|426217057|ref|XP_004002770.1| PREDICTED: microsomal glutathione S-transferase 3 isoform 1 [Ovis aries]|426217059|ref|XP_004002771.1|	biological_regulation cellular_process metabolic_process regulation_of_biological_process response_to_stimulus signaling single-organism_process	cell cell_part membrane membrane_part organelle organelle_part	antioxidant_activity catalytic_activity
gi|426255680|ref|XP_004021476.1|	PREDICTED: core histone macro-H2A.2-like [Ovis aries]|426255680|ref|XP_004021476.1|	biological_regulation cellular_component_organization_or_biogenesis cellular_process metabolic_process regulation_of_biological_process single-organism_process	cell cell_part macromolecular_complex membrane-enclosed_lumen organelle organelle_part	binding
gi|426242885|ref|XP_004015299.1|	PREDICTED: 26S protease regulatory subunit 6B isoform 1 [Ovis aries]|426242885|ref|XP_004015299.1|	biological_regulation cellular_process developmental_process immune_system_process metabolic_process multi-organism_process multicellular_organismal_process negative_regulation_of_biological_process positive_regulation_of_biological_process regulation_of_biological_process response_to_stimulus signaling single-organism_process	cell cell_part macromolecular_complex membrane-enclosed_lumen organelle organelle_part	binding catalytic_activity
gi|426248606|ref|XP_004018053.1|	PREDICTED: eukaryotic translation initiation factor 5 [Ovis aries]|426248606|ref|XP_004018053.1|	biological_regulation cellular_process metabolic_process regulation_of_biological_process single-organism_process	cell cell_part	binding catalytic_activity
gi|426215508|ref|XP_004002014.1|	PREDICTED: oxysterol-binding protein-related protein 9 isoform 1 [Ovis aries]|426215508|ref|XP_004002014.1|	establishment_of_localization localization single-organism_process		binding
gi|426230222|ref|XP_004009176.1|	PREDICTED: guanylate kinase [Ovis aries]|426230222|ref|XP_004009176.1|	cellular_process metabolic_process	cell cell_part	binding catalytic_activity
gi|426241718|ref|XP_004014736.1|	PREDICTED: LOW QUALITY PROTEIN: supervillin [Ovis aries]|426241718|ref|XP_004014736.1|	cellular_component_organization_or_biogenesis cellular_process developmental_process multicellular_organismal_process single-organism_process	cell cell_junction cell_part macromolecular_complex membrane organelle organelle_part	binding
gi|426229626|ref|XP_004008890.1|	PREDICTED: catenin alpha-1 isoform 1 [Ovis aries]|426229626|ref|XP_004008890.1|	biological_adhesion biological_regulation cellular_component_organization_or_biogenesis cellular_process developmental_process multicellular_organismal_process negative_regulation_of_biological_process positive_regulation_of_biological_process regulation_of_biological_process reproduction reproductive_process response_to_stimulus rhythmic_process signaling single-organism_process	cell cell_junction cell_part macromolecular_complex membrane membrane_part organelle	binding structural_molecule_activity
gi|426257139|ref|XP_004022192.1|	PREDICTED: protein XRP2 [Ovis aries]|426257139|ref|XP_004022192.1|	biological_regulation cellular_component_organization_or_biogenesis cellular_process developmental_process establishment_of_localization localization metabolic_process multicellular_organismal_process regulation_of_biological_process single-organism_process	cell cell_part membrane organelle	binding catalytic_activity enzyme_regulator_activity
gi|187607517|ref|NP_001119822.1|	sideroflexin-1 [Ovis aries] >gi|206557820|sp|B2LU20.1|SFXN1_SHEEP RecName: Full=Sideroflexin-1 >gi|182636724|gb|ACB97620.1| SFXN1 [Ovis aries]|187607517|ref|NP_001119822.1|	biological_regulation cellular_process developmental_process establishment_of_localization immune_system_process localization multicellular_organismal_process single-organism_process	cell cell_part membrane membrane_part organelle organelle_part	transporter_activity
gi|426225223|ref|XP_004006766.1|	PREDICTED: LOW QUALITY PROTEIN: RNA binding protein fox-1 homolog 2 [Ovis aries]|426225223|ref|XP_004006766.1|	biological_regulation cellular_process developmental_process immune_system_process metabolic_process multicellular_organismal_process negative_regulation_of_biological_process regulation_of_biological_process response_to_stimulus signaling single-organism_process	cell cell_part membrane-enclosed_lumen organelle organelle_part	binding protein_binding_transcription_factor_activity
gi|426254049|ref|XP_004020698.1|	PREDICTED: tyrosine-protein phosphatase non-receptor type 2 [Ovis aries]|426254049|ref|XP_004020698.1|	biological_regulation cellular_process immune_system_process metabolic_process regulation_of_biological_process response_to_stimulus signaling single-organism_process	cell cell_part membrane-enclosed_lumen organelle organelle_part	binding catalytic_activity
gi|426219687|ref|XP_004004050.1|	PREDICTED: FK506-binding protein 15 isoform 1 [Ovis aries]|426219687|ref|XP_004004050.1|	biological_regulation cellular_process metabolic_process regulation_of_biological_process	cell cell_part organelle
gi|426219841|ref|XP_004004126.1|	PREDICTED: asporin [Ovis aries]|426219841|ref|XP_004004126.1|	biological_regulation cellular_process developmental_process multicellular_organismal_process negative_regulation_of_biological_process regulation_of_biological_process response_to_stimulus signaling single-organism_process	extracellular_matrix extracellular_region extracellular_region_part macromolecular_complex membrane membrane_part	binding transporter_activity
gi|426226017|ref|XP_004007153.1|	PREDICTED: LOW QUALITY PROTEIN: surfeit locus protein 4 [Ovis aries]|426226017|ref|XP_004007153.1|	biological_regulation cellular_component_organization_or_biogenesis cellular_process establishment_of_localization localization positive_regulation_of_biological_process regulation_of_biological_process single-organism_process	cell cell_part membrane membrane_part organelle organelle_part	binding
gi|426228939|ref|XP_004008552.1|	PREDICTED: 60S ribosomal protein L15-like [Ovis aries]|426228939|ref|XP_004008552.1|	cellular_component_organization_or_biogenesis cellular_process establishment_of_localization localization metabolic_process multi-organism_process reproduction reproductive_process single-organism_process	cell cell_part macromolecular_complex organelle organelle_part	binding structural_molecule_activity
gi|426228127|ref|XP_004008166.1|	PREDICTED: single-stranded DNA-binding protein	biological_regulation cellular_component_organization_or_biogenesis cellular_process developmental_process metabolic_process regulation_of_biological_process single-organism_process	cell cell_part membrane-enclosed_lumen nucleoid organelle organelle_part	binding
gi|426224191|ref|XP_004006257.1|	PREDICTED: cysteine and glycine-rich protein 2 [Ovis aries]|426224191|ref|XP_004006257.1|	cellular_process developmental_process multicellular_organismal_process single-organism_process	cell cell_part organelle	binding
gi|57526284|ref|NP_001009764.1|	glycoprotein	cellular_process metabolic_process	cell cell_part membrane membrane_part organelle organelle_part	binding catalytic_activity
gi|426253451|ref|XP_004023714.1|	PREDICTED: LOW QUALITY PROTEIN: phospholysine phosphohistidine inorganic pyrophosphate phosphatase [Ovis aries]|426253451|ref|XP_004023714.1|	cellular_process metabolic_process	cell cell_part membrane-enclosed_lumen organelle organelle_part	binding catalytic_activity
gi|426236877|ref|XP_004012391.1|	PREDICTED: uncharacterized protein LOC101111721 [Ovis aries]|426236877|ref|XP_004012391.1|		membrane membrane_part
gi|426234335|ref|XP_004011151.1|	PREDICTED: protein CASC4-like [Ovis aries]|426234335|ref|XP_004011151.1|		membrane membrane_part
gi|426227539|ref|XP_004007875.1|	PREDICTED: mitochondrial-processing peptidase subunit beta [Ovis aries]|426227539|ref|XP_004007875.1|	cellular_component_organization_or_biogenesis cellular_process establishment_of_localization localization metabolic_process single-organism_process	cell cell_part membrane membrane-enclosed_lumen organelle organelle_part	binding catalytic_activity
gi|426216677|ref|XP_004002584.1|	PREDICTED: transcriptional repressor p66-beta [Ovis aries]|426216677|ref|XP_004002584.1|	biological_regulation cellular_process metabolic_process regulation_of_biological_process	cell cell_part membrane-enclosed_lumen organelle organelle_part	binding nucleic_acid_binding_transcription_factor_activity
gi|426249307|ref|XP_004018391.1|	PREDICTED: membrane-associated guanylate kinase		cell cell_junction cell_part	binding
gi|426255670|ref|XP_004021471.1|	PREDICTED: serglycin [Ovis aries]|426255670|ref|XP_004021471.1|	biological_regulation cellular_component_organization_or_biogenesis cellular_process developmental_process establishment_of_localization localization multicellular_organismal_process negative_regulation_of_biological_process regulation_of_biological_process response_to_stimulus single-organism_process	cell cell_part extracellular_region extracellular_region_part membrane-enclosed_lumen organelle organelle_part	binding
gi|426231261|ref|XP_004009658.1|	PREDICTED: ankyrin-2 isoform 2 [Ovis aries]|426231261|ref|XP_004009658.1|	biological_regulation cellular_component_organization_or_biogenesis cellular_process developmental_process establishment_of_localization localization locomotion metabolic_process multicellular_organismal_process negative_regulation_of_biological_process positive_regulation_of_biological_process regulation_of_biological_process response_to_stimulus signaling single-organism_process	cell cell_junction cell_part membrane membrane_part organelle organelle_part	binding
gi|426258727|ref|XP_004022959.1|	PREDICTED: complement C3-like	biological_regulation cellular_component_organization_or_biogenesis cellular_process developmental_process establishment_of_localization growth immune_system_process localization metabolic_process multicellular_organismal_process positive_regulation_of_biological_process regulation_of_biological_process response_to_stimulus signaling single-organism_process	extracellular_region extracellular_region_part	binding enzyme_regulator_activity
gi|426222273|ref|XP_004005321.1|	PREDICTED: uncharacterized protein LOC494442 [Ovis aries]|426222273|ref|XP_004005321.1|	cellular_process establishment_of_localization localization single-organism_process	cell cell_part organelle
gi|426234728|ref|XP_004011344.1|	PREDICTED: heterogeneous nuclear ribonucleoprotein Q isoform 1 [Ovis aries]|426234728|ref|XP_004011344.1|	biological_regulation cellular_process metabolic_process multi-organism_process regulation_of_biological_process reproduction reproductive_process	cell cell_part macromolecular_complex membrane-enclosed_lumen organelle organelle_part	binding
gi|426223308|ref|XP_004005817.1|	PREDICTED: nuclear receptor-binding protein isoform 2 [Ovis aries] >gi|426223306|ref|XP_004005816.1| PREDICTED: nuclear receptor-binding protein isoform 1 [Ovis aries]|426223308|ref|XP_004005817.1|	cellular_process establishment_of_localization localization metabolic_process single-organism_process	cell cell_part membrane membrane-enclosed_lumen organelle organelle_part	binding catalytic_activity
gi|426243798|ref|XP_004015735.1|	PREDICTED: 40S ribosomal protein S16 [Ovis aries]|426243798|ref|XP_004015735.1|	cellular_component_organization_or_biogenesis cellular_process establishment_of_localization localization metabolic_process multi-organism_process reproduction reproductive_process single-organism_process	cell cell_part macromolecular_complex organelle organelle_part	binding
gi|426248318|ref|XP_004017910.1|	PREDICTED: protein PML [Ovis aries]|426248318|ref|XP_004017910.1|	biological_regulation cellular_component_organization_or_biogenesis cellular_process developmental_process establishment_of_localization growth immune_system_process localization metabolic_process multi-organism_process multicellular_organismal_process negative_regulation_of_biological_process positive_regulation_of_biological_process regulation_of_biological_process reproduction reproductive_pro…	cell cell_part membrane membrane_part membrane-enclosed_lumen organelle organelle_part	binding protein_binding_transcription_factor_activity
gi|426250337|ref|XP_004018893.1|	PREDICTED: DNA-directed RNA polymerases I and III subunit RPAC1 [Ovis aries]|426250337|ref|XP_004018893.1|	cellular_process metabolic_process	cell cell_part macromolecular_complex membrane-enclosed_lumen organelle organelle_part	binding catalytic_activity
gi|426259073|ref|XP_004023126.1|	PREDICTED: 26S proteasome non-ATPase regulatory subunit 10-like	biological_regulation cellular_component_organization_or_biogenesis cellular_process establishment_of_localization growth immune_system_process localization metabolic_process multi-organism_process negative_regulation_of_biological_process positive_regulation_of_biological_process regulation_of_biological_process response_to_stimulus signaling single-organism_process	cell cell_part macromolecular_complex membrane-enclosed_lumen organelle organelle_part	binding
gi|426246737|ref|XP_004023382.1|	PREDICTED: LOW QUALITY PROTEIN: exocyst complex component 3 [Ovis aries]|426246737|ref|XP_004023382.1|	cellular_process establishment_of_localization localization single-organism_process	cell cell_part membrane organelle organelle_part	binding
gi|93100013|emb|CAJ90519.1|	CD14 [Ovis aries]|93100013|emb|CAJ90519.1|	biological_regulation cellular_component_organization_or_biogenesis cellular_process establishment_of_localization immune_system_process localization multi-organism_process multicellular_organismal_process positive_regulation_of_biological_process regulation_of_biological_process response_to_stimulus single-organism_process	cell cell_part membrane membrane_part	binding
gi|426249188|ref|XP_004018332.1|	PREDICTED: transcriptional adapter 3 [Ovis aries]|426249188|ref|XP_004018332.1|	biological_regulation cellular_component_organization_or_biogenesis cellular_process metabolic_process positive_regulation_of_biological_process regulation_of_biological_process response_to_stimulus signaling single-organism_process	cell cell_part macromolecular_complex membrane-enclosed_lumen organelle organelle_part	binding catalytic_activity nucleic_acid_binding_transcription_factor_activity protein_binding_transcription_factor_activity
gi|426235037|ref|XP_004011497.1|	PREDICTED: protein quaking [Ovis aries]|426235037|ref|XP_004011497.1|	biological_regulation cellular_process developmental_process establishment_of_localization localization metabolic_process multicellular_organismal_process positive_regulation_of_biological_process regulation_of_biological_process reproduction reproductive_process signaling single-organism_process	cell cell_part membrane membrane-enclosed_lumen organelle organelle_part	binding
gi|426251882|ref|XP_004019650.1|	PREDICTED: metastasis-associated protein MTA2 [Ovis aries]|426251882|ref|XP_004019650.1|	biological_regulation cellular_component_organization_or_biogenesis cellular_process metabolic_process negative_regulation_of_biological_process positive_regulation_of_biological_process regulation_of_biological_process single-organism_process	cell cell_part macromolecular_complex membrane-enclosed_lumen organelle organelle_part	binding catalytic_activity nucleic_acid_binding_transcription_factor_activity protein_binding_transcription_factor_activity
gi|426249104|ref|XP_004018291.1|	PREDICTED: LOW QUALITY PROTEIN: 60S ribosomal protein L14 [Ovis aries]|426249104|ref|XP_004018291.1|	cellular_component_organization_or_biogenesis cellular_process metabolic_process	cell cell_part macromolecular_complex organelle organelle_part	structural_molecule_activity
gi|426222421|ref|XP_004005390.1|	PREDICTED: N-acetylgalactosaminyltransferase 7 [Ovis aries]|426222421|ref|XP_004005390.1|	cellular_process metabolic_process	cell cell_part membrane membrane_part organelle	binding catalytic_activity
gi|426229109|ref|XP_004008635.1|	PREDICTED: 60S ribosomal protein L36 isoform 2 [Ovis aries] >gi|426229107|ref|XP_004008634.1| PREDICTED: 60S ribosomal protein L36 isoform 1 [Ovis aries]|426229109|ref|XP_004008635.1|	cellular_component_organization_or_biogenesis cellular_process establishment_of_localization localization metabolic_process multi-organism_process reproduction reproductive_process single-organism_process	cell cell_part macromolecular_complex membrane-enclosed_lumen organelle organelle_part	structural_molecule_activity
gi|426255906|ref|XP_004021589.1|	PREDICTED: transcription factor BTF3-like [Ovis aries] >gi|426237040|ref|XP_004012469.1| PREDICTED: transcription factor BTF3-like [Ovis aries]|426255906|ref|XP_004021589.1|	biological_regulation cellular_process developmental_process metabolic_process multicellular_organismal_process regulation_of_biological_process single-organism_process	cell cell_part membrane membrane_part organelle	binding
gi|426225740|ref|XP_004007021.1|	PREDICTED: V-type proton ATPase subunit E 1 isoform 1 [Ovis aries]|426225740|ref|XP_004007021.1|	biological_regulation cellular_component_organization_or_biogenesis cellular_process establishment_of_localization localization multi-organism_process regulation_of_biological_process response_to_stimulus signaling single-organism_process	cell cell_part macromolecular_complex membrane membrane_part organelle	binding catalytic_activity transporter_activity
gi|426222098|ref|XP_004005240.1|	PREDICTED: erythrocyte band 7 integral membrane protein [Ovis aries]|426222098|ref|XP_004005240.1|	cellular_component_organization_or_biogenesis	cell cell_part membrane membrane_part organelle
gi|426255344|ref|XP_004021310.1|	PREDICTED: LOW QUALITY PROTEIN: heat shock protein beta-1 [Ovis aries]|426255344|ref|XP_004021310.1|	biological_regulation cellular_process developmental_process localization locomotion metabolic_process multi-organism_process multicellular_organismal_process negative_regulation_of_biological_process positive_regulation_of_biological_process regulation_of_biological_process response_to_stimulus signaling single-organism_process	cell cell_part macromolecular_complex membrane organelle organelle_part	binding enzyme_regulator_activity
gi|426233881|ref|XP_004010936.1|	PREDICTED: ADP-dependent glucokinase [Ovis aries]|426233881|ref|XP_004010936.1|	cellular_process metabolic_process	extracellular_region	binding catalytic_activity
gi|426251992|ref|XP_004019703.1|	PREDICTED: tRNA methyltransferase 112 homolog [Ovis aries]|426251992|ref|XP_004019703.1|	cellular_process metabolic_process	macromolecular_complex	catalytic_activity
gi|426229912|ref|XP_004009027.1|	PREDICTED: pre-mRNA-splicing factor RBM22 isoform 1 [Ovis aries]|426229912|ref|XP_004009027.1|	biological_regulation cellular_process establishment_of_localization localization metabolic_process positive_regulation_of_biological_process regulation_of_biological_process response_to_stimulus single-organism_process	cell cell_part macromolecular_complex membrane-enclosed_lumen organelle organelle_part	binding transporter_activity
gi|426217373|ref|XP_004002928.1|	PREDICTED: mitochondrial import receptor subunit TOM70 [Ovis aries]|426217373|ref|XP_004002928.1|	cellular_component_organization_or_biogenesis cellular_process establishment_of_localization localization metabolic_process single-organism_process	cell cell_part macromolecular_complex membrane membrane_part organelle organelle_part	binding transporter_activity
gi|426255546|ref|XP_004021409.1|	PREDICTED: interferon regulatory factor 2-binding protein 2 [Ovis aries]|426255546|ref|XP_004021409.1|	biological_regulation cellular_process metabolic_process negative_regulation_of_biological_process regulation_of_biological_process	cell cell_part organelle	protein_binding_transcription_factor_activity
gi|426235270|ref|XP_004011607.1|	PREDICTED: ribonuclease T2 [Ovis aries]|426235270|ref|XP_004011607.1|	cellular_process metabolic_process		catalytic_activity
gi|426257891|ref|XP_004022555.1|	PREDICTED: uncharacterized protein LOC101111608 [Ovis aries]|426257891|ref|XP_004022555.1|	cellular_component_organization_or_biogenesis cellular_process developmental_process multicellular_organismal_process reproduction reproductive_process single-organism_process	cell cell_part membrane-enclosed_lumen organelle organelle_part	binding
gi|426250957|ref|XP_004019199.1|	PREDICTED: receptor-interacting serine/threonine-protein kinase 1 [Ovis aries]|426250957|ref|XP_004019199.1|	biological_regulation cellular_component_organization_or_biogenesis cellular_process establishment_of_localization immune_system_process localization metabolic_process multicellular_organismal_process negative_regulation_of_biological_process positive_regulation_of_biological_process regulation_of_biological_process response_to_stimulus signaling single-organism_process	cell cell_part macromolecular_complex membrane membrane_part organelle organelle_part	binding catalytic_activity
gi|426227806|ref|XP_004008006.1|	PREDICTED: MAGUK p55 subfamily member 6 [Ovis aries]|426227806|ref|XP_004008006.1|	cellular_component_organization_or_biogenesis cellular_process metabolic_process single-organism_process	cell cell_part macromolecular_complex membrane membrane_part membrane-enclosed_lumen organelle organelle_part	binding catalytic_activity
gi|426235250|ref|XP_004011597.1|	PREDICTED: acetyl-CoA acetyltransferase		cell cell_part membrane-enclosed_lumen organelle organelle_part	catalytic_activity
gi|426254183|ref|XP_004020760.1|	PREDICTED: 40S ribosomal protein S2 isoform 1 [Ovis aries]|426254183|ref|XP_004020760.1|	cellular_component_organization_or_biogenesis cellular_process establishment_of_localization localization metabolic_process multi-organism_process reproduction reproductive_process single-organism_process	cell cell_part macromolecular_complex membrane-enclosed_lumen organelle organelle_part	binding structural_molecule_activity
gi|426216861|ref|XP_004002675.1|	PREDICTED: nestin [Ovis aries]|426216861|ref|XP_004002675.1|	biological_regulation cellular_process developmental_process metabolic_process multicellular_organismal_process regulation_of_biological_process single-organism_process	cell cell_part organelle
gi|9624444|gb|AAF90178.1|	cyclic AMP response element binding protein [Ovis aries]|9624444|gb|AAF90178.1|	biological_regulation cellular_component_organization_or_biogenesis cellular_process developmental_process establishment_of_localization growth immune_system_process localization locomotion metabolic_process multicellular_organismal_process negative_regulation_of_biological_process positive_regulation_of_biological_process regulation_of_biological_process reproduction reproductive_process respons…	cell cell_part macromolecular_complex membrane-enclosed_lumen organelle organelle_part	binding nucleic_acid_binding_transcription_factor_activity protein_binding_transcription_factor_activity
gi|426222066|ref|XP_004005225.1|	PREDICTED: adaptin ear-binding coat-associated protein 2 [Ovis aries]|426222066|ref|XP_004005225.1|	establishment_of_localization localization	cell cell_part macromolecular_complex membrane membrane_part organelle organelle_part
gi|426247258|ref|XP_004017403.1|	PREDICTED: calcium/calmodulin-dependent protein kinase kinase 2 isoform 1 [Ovis aries]|426247258|ref|XP_004017403.1|	cellular_process metabolic_process	cell cell_part	binding catalytic_activity
gi|426230763|ref|XP_004009428.1|	PREDICTED: septin-8 [Ovis aries]|426230763|ref|XP_004009428.1|	cellular_process single-organism_process	cell cell_part macromolecular_complex organelle organelle_part	binding
gi|426253872|ref|XP_004020615.1|	PREDICTED: asparagine--tRNA ligase	cellular_process metabolic_process	cell cell_part organelle	binding catalytic_activity
gi|426217674|ref|XP_004003078.1|	PREDICTED: xyloside xylosyltransferase 1 [Ovis aries]|426217674|ref|XP_004003078.1|		cell cell_part membrane membrane_part organelle organelle_part	catalytic_activity
gi|426227671|ref|XP_004007940.1|	PREDICTED: engulfment and cell motility protein 1 isoform 2 [Ovis aries] >gi|426227669|ref|XP_004007939.1| PREDICTED: engulfment and cell motility protein 1 isoform 1 [Ovis aries]|426227671|ref|XP_004007940.1|	biological_regulation cellular_component_organization_or_biogenesis cellular_process establishment_of_localization immune_system_process localization multi-organism_process regulation_of_biological_process response_to_stimulus signaling single-organism_process	cell cell_part membrane organelle	binding
gi|426236905|ref|XP_004012405.1|	PREDICTED: LOW QUALITY PROTEIN: collagen alpha-2(IV) chain [Ovis aries]|426236905|ref|XP_004012405.1|	biological_regulation cellular_process developmental_process metabolic_process multicellular_organismal_process negative_regulation_of_biological_process regulation_of_biological_process response_to_stimulus single-organism_process	extracellular_matrix extracellular_matrix_part extracellular_region extracellular_region_part	binding
gi|426234453|ref|XP_004011210.1|	PREDICTED: glycylpeptide N-tetradecanoyltransferase 1-like [Ovis aries]|426234453|ref|XP_004011210.1|	cellular_process developmental_process metabolic_process multi-organism_process multicellular_organismal_process single-organism_process	cell cell_junction cell_part membrane organelle	catalytic_activity
gi|426224412|ref|XP_004006365.1|	PREDICTED: keratin	biological_regulation cellular_process developmental_process establishment_of_localization localization multi-organism_process negative_regulation_of_biological_process regulation_of_biological_process reproduction reproductive_process response_to_stimulus signaling single-organism_process	cell cell_part macromolecular_complex membrane-enclosed_lumen organelle organelle_part	binding structural_molecule_activity
gi|426227090|ref|XP_004007660.1|	PREDICTED: uncharacterized protein LOC101117837 [Ovis aries]|426227090|ref|XP_004007660.1|	biological_regulation cellular_component_organization_or_biogenesis cellular_process developmental_process establishment_of_localization localization multicellular_organismal_process positive_regulation_of_biological_process regulation_of_biological_process response_to_stimulus signaling single-organism_process	cell cell_part organelle	binding
gi|426233805|ref|XP_004010903.1|	PREDICTED: LOW QUALITY PROTEIN: collagen type IV alpha-3-binding protein [Ovis aries]|426233805|ref|XP_004010903.1|	biological_regulation cellular_component_organization_or_biogenesis cellular_process developmental_process establishment_of_localization immune_system_process localization metabolic_process multicellular_organismal_process regulation_of_biological_process response_to_stimulus signaling single-organism_process	cell cell_part membrane membrane_part membrane-enclosed_lumen organelle organelle_part	binding catalytic_activity transporter_activity
gi|187607549|ref|NP_001119826.1|	endoplasmic reticulum resident protein 29 precursor [Ovis aries] >gi|184191125|gb|ACC76775.1| endoplasmic reticulum protein 29 [Ovis aries]|187607549|ref|NP_001119826.1|	cellular_process establishment_of_localization localization metabolic_process single-organism_process	cell cell_part membrane-enclosed_lumen organelle organelle_part	catalytic_activity
gi|426255544|ref|XP_004021408.1|	PREDICTED: eukaryotic translation initiation factor 2 subunit 2-like [Ovis aries]|426255544|ref|XP_004021408.1|	cellular_process metabolic_process single-organism_process	cell cell_part macromolecular_complex	binding
gi|426230050|ref|XP_004023346.1|	PREDICTED: LOW QUALITY PROTEIN: nudC domain-containing protein 2 [Ovis aries]|426230050|ref|XP_004023346.1|		cell cell_part macromolecular_complex organelle organelle_part
gi|426247570|ref|XP_004017554.1|	PREDICTED: small nuclear ribonucleoprotein Sm D3 [Ovis aries]|426247570|ref|XP_004017554.1|	cellular_component_organization_or_biogenesis cellular_process metabolic_process	cell cell_part macromolecular_complex membrane-enclosed_lumen organelle organelle_part	binding
gi|426229894|ref|XP_004009018.1|	PREDICTED: platelet-derived growth factor receptor beta [Ovis aries]|426229894|ref|XP_004009018.1|	biological_regulation cellular_component_organization_or_biogenesis cellular_process developmental_process establishment_of_localization localization locomotion metabolic_process multicellular_organismal_process positive_regulation_of_biological_process regulation_of_biological_process response_to_stimulus signaling single-organism_process	cell cell_part membrane membrane_part membrane-enclosed_lumen organelle organelle_part	binding catalytic_activity molecular_transducer_activity receptor_activity
gi|426239261|ref|XP_004013544.1|	PREDICTED: galactokinase [Ovis aries]|426239261|ref|XP_004013544.1|	cellular_process metabolic_process	cell cell_part membrane	binding catalytic_activity
gi|426232764|ref|XP_004010390.1|	PREDICTED: protein arginine N-methyltransferase 5 isoform 1 [Ovis aries]|426232764|ref|XP_004010390.1|	biological_regulation cellular_component_organization_or_biogenesis cellular_process metabolic_process negative_regulation_of_biological_process regulation_of_biological_process single-organism_process	cell cell_part macromolecular_complex organelle	binding catalytic_activity
gi|426229089|ref|XP_004008625.1|	PREDICTED: putative ATP-dependent Clp protease proteolytic subunit	metabolic_process	cell cell_part membrane-enclosed_lumen organelle organelle_part	binding catalytic_activity
gi|426218256|ref|XP_004003365.1|	PREDICTED: propionyl-CoA carboxylase beta chain	cellular_process metabolic_process	cell cell_part macromolecular_complex membrane-enclosed_lumen organelle organelle_part	binding catalytic_activity
gi|426230328|ref|XP_004009226.1|	PREDICTED: LOW QUALITY PROTEIN: unconventional myosin-IXb [Ovis aries]|426230328|ref|XP_004009226.1|	biological_regulation cellular_process metabolic_process regulation_of_biological_process response_to_stimulus signaling single-organism_process	cell cell_part macromolecular_complex organelle organelle_part	binding catalytic_activity enzyme_regulator_activity
gi|426218757|ref|XP_004003603.1|	PREDICTED: dedicator of cytokinesis protein 7 [Ovis aries]|426218757|ref|XP_004003603.1|	biological_regulation cellular_component_organization_or_biogenesis cellular_process developmental_process metabolic_process multicellular_organismal_process positive_regulation_of_biological_process regulation_of_biological_process response_to_stimulus signaling single-organism_process	cell cell_part macromolecular_complex organelle organelle_part	binding enzyme_regulator_activity
gi|426248418|ref|XP_004017960.1|	PREDICTED: pinin [Ovis aries]|426248418|ref|XP_004017960.1|	biological_adhesion cellular_process metabolic_process single-organism_process	cell cell_junction cell_part macromolecular_complex membrane membrane-enclosed_lumen organelle organelle_part
gi|426226604|ref|XP_004007431.1|	PREDICTED: integrin alpha-5 [Ovis aries]|426226604|ref|XP_004007431.1|	biological_adhesion biological_regulation cellular_component_organization_or_biogenesis cellular_process developmental_process immune_system_process localization locomotion metabolic_process multi-organism_process multicellular_organismal_process positive_regulation_of_biological_process regulation_of_biological_process reproduction reproductive_process response_to_stimulus signaling single-organ…	cell cell_junction cell_part macromolecular_complex membrane membrane_part	binding
gi|251823917|ref|NP_001156527.1|	tubulin alpha-4A chain [Ovis aries] >gi|238815001|gb|ACR56697.1| tubulin alpha 4a [Ovis aries]|251823917|ref|NP_001156527.1|	biological_regulation cellular_component_organization_or_biogenesis cellular_process establishment_of_localization localization metabolic_process multicellular_organismal_process response_to_stimulus single-organism_process	cell cell_part extracellular_region macromolecular_complex organelle organelle_part	binding catalytic_activity structural_molecule_activity
gi|426228702|ref|XP_004008435.1|	PREDICTED: heterogeneous nuclear ribonucleoprotein H [Ovis aries]|426228702|ref|XP_004008435.1|	biological_regulation cellular_process metabolic_process regulation_of_biological_process	cell cell_part macromolecular_complex membrane-enclosed_lumen organelle organelle_part	binding
gi|426257366|ref|XP_004022299.1|	PREDICTED: LOW QUALITY PROTEIN: NF-kappa-B essential modulator [Ovis aries]|426257366|ref|XP_004022299.1|	biological_regulation cellular_process immune_system_process metabolic_process positive_regulation_of_biological_process regulation_of_biological_process response_to_stimulus signaling single-organism_process	cell cell_part organelle	binding catalytic_activity
gi|67846000|ref|NP_001020033.1|	lactotransferrin precursor [Ovis aries] >gi|56544486|gb|AAV92908.1| lactoferrin [Ovis aries]|67846000|ref|NP_001020033.1|	biological_regulation cellular_process establishment_of_localization localization metabolic_process multi-organism_process response_to_stimulus single-organism_process	cell cell_part extracellular_region organelle	binding catalytic_activity
gi|426216616|ref|XP_004002557.1|	PREDICTED: protein S100-A11 [Ovis aries]|426216616|ref|XP_004002557.1|	biological_regulation cellular_process metabolic_process negative_regulation_of_biological_process regulation_of_biological_process response_to_stimulus signaling single-organism_process	cell cell_part organelle	binding
gi|426230262|ref|XP_004009195.1|	PREDICTED: SURP and G-patch domain-containing protein 2 [Ovis aries]|426230262|ref|XP_004009195.1|	cellular_process metabolic_process	cell cell_part organelle	binding
gi|426230054|ref|XP_004009097.1|	PREDICTED: methionine adenosyltransferase 2 subunit beta isoform 1 [Ovis aries]|426230054|ref|XP_004009097.1|	cellular_process metabolic_process response_to_stimulus single-organism_process	cell cell_part macromolecular_complex organelle	binding catalytic_activity enzyme_regulator_activity
gi|426246867|ref|XP_004017209.1|	PREDICTED: programmed cell death protein 6 [Ovis aries]|426246867|ref|XP_004017209.1|	biological_regulation cellular_process establishment_of_localization localization metabolic_process regulation_of_biological_process response_to_stimulus single-organism_process	cell cell_part membrane membrane_part organelle organelle_part	binding
gi|426238959|ref|XP_004013404.1|	PREDICTED: tumor necrosis factor receptor superfamily member 16 [Ovis aries]|426238959|ref|XP_004013404.1|	biological_regulation cellular_component_organization_or_biogenesis cellular_process developmental_process locomotion metabolic_process multicellular_organismal_process negative_regulation_of_biological_process positive_regulation_of_biological_process regulation_of_biological_process response_to_stimulus signaling single-organism_process	cell cell_part extracellular_region membrane membrane_part membrane-enclosed_lumen organelle organelle_part	binding molecular_transducer_activity receptor_activity
gi|426248738|ref|XP_004018116.1|	PREDICTED: hepatoma-derived growth factor-related protein 3-like [Ovis aries]|426248738|ref|XP_004018116.1|	single-organism_process	cell cell_part organelle
gi|426223038|ref|XP_004005686.1|	PREDICTED: 78 kDa glucose-regulated protein [Ovis aries]|426223038|ref|XP_004005686.1|	biological_regulation cellular_process developmental_process establishment_of_localization localization metabolic_process multicellular_organismal_process negative_regulation_of_biological_process positive_regulation_of_biological_process regulation_of_biological_process response_to_stimulus signaling single-organism_process	cell cell_part macromolecular_complex membrane membrane_part membrane-enclosed_lumen organelle organelle_part	binding catalytic_activity enzyme_regulator_activity
gi|426242583|ref|XP_004015151.1|	PREDICTED: NAD(P)H dehydrogenase [quinone] 1 [Ovis aries]|426242583|ref|XP_004015151.1|	biological_regulation cellular_process metabolic_process multicellular_organismal_process positive_regulation_of_biological_process regulation_of_biological_process response_to_stimulus signaling single-organism_process	cell cell_part	binding catalytic_activity
gi|426215992|ref|XP_004002253.1|	PREDICTED: protein Dr1 [Ovis aries]|426215992|ref|XP_004002253.1|	biological_regulation cellular_component_organization_or_biogenesis cellular_process metabolic_process negative_regulation_of_biological_process regulation_of_biological_process single-organism_process	cell cell_part macromolecular_complex membrane-enclosed_lumen organelle organelle_part	binding protein_binding_transcription_factor_activity
gi|240849365|ref|NP_001155348.1|	GTP-binding nuclear protein Ran [Ovis aries] >gi|238566842|gb|ACR46640.1| RAN [Ovis aries]|240849365|ref|NP_001155348.1|	biological_regulation cellular_component_organization_or_biogenesis cellular_process developmental_process establishment_of_localization localization metabolic_process multi-organism_process multicellular_organismal_process positive_regulation_of_biological_process regulation_of_biological_process reproduction reproductive_process response_to_stimulus signaling single-organism_process	cell cell_part macromolecular_complex membrane membrane_part membrane-enclosed_lumen organelle organelle_part	binding catalytic_activity protein_binding_transcription_factor_activity
gi|426251545|ref|XP_004019482.1|	PREDICTED: UPF0366 protein C11orf67 homolog [Ovis aries]|426251545|ref|XP_004019482.1|	biological_regulation cellular_process developmental_process negative_regulation_of_biological_process positive_regulation_of_biological_process regulation_of_biological_process single-organism_process	cell cell_part
gi|426248370|ref|XP_004017936.1|	PREDICTED: sorting nexin-6 [Ovis aries]|426248370|ref|XP_004017936.1|	biological_regulation cellular_process establishment_of_localization localization metabolic_process negative_regulation_of_biological_process regulation_of_biological_process response_to_stimulus signaling single-organism_process	cell cell_part membrane organelle organelle_part	binding
gi|426221250|ref|XP_004004823.1|	PREDICTED: unconventional myosin-Ib [Ovis aries]|426221250|ref|XP_004004823.1|	cellular_component_organization_or_biogenesis cellular_process developmental_process multicellular_organismal_process single-organism_process	cell cell_part macromolecular_complex membrane organelle organelle_part	binding catalytic_activity
gi|426223012|ref|XP_004005673.1|	PREDICTED: syntaxin-binding protein 1 isoform 1 [Ovis aries]|426223012|ref|XP_004005673.1|	biological_adhesion biological_regulation cellular_component_organization_or_biogenesis cellular_process developmental_process establishment_of_localization localization metabolic_process multicellular_organismal_process negative_regulation_of_biological_process positive_regulation_of_biological_process regulation_of_biological_process response_to_stimulus signaling single-organism_process	cell cell_part macromolecular_complex membrane organelle	binding
gi|240849355|ref|NP_001155346.1|	ras-related protein Rab-21 [Ovis aries] >gi|238566822|gb|ACR46637.1| RAB21 [Ovis aries]|240849355|ref|NP_001155346.1|	biological_regulation cellular_process establishment_of_localization localization metabolic_process regulation_of_biological_process response_to_stimulus signaling single-organism_process	cell cell_part membrane membrane_part organelle organelle_part	binding catalytic_activity
gi|426223825|ref|XP_004006074.1|	PREDICTED: striatin [Ovis aries]|426223825|ref|XP_004006074.1|	biological_regulation cellular_component_organization_or_biogenesis cellular_process developmental_process multicellular_organismal_process negative_regulation_of_biological_process regulation_of_biological_process response_to_stimulus signaling single-organism_process	cell cell_junction cell_part macromolecular_complex membrane organelle organelle_part synapse synapse_part	binding
gi|426225760|ref|XP_004007031.1|	PREDICTED: eukaryotic translation initiation factor 3 subunit L isoform 1 [Ovis aries]|426225760|ref|XP_004007031.1|	cellular_process metabolic_process single-organism_process	cell cell_part macromolecular_complex membrane-enclosed_lumen organelle organelle_part	binding
gi|426217884|ref|XP_004003182.1|	PREDICTED: guanine nucleotide-binding protein subunit beta-4 [Ovis aries]|426217884|ref|XP_004003182.1|	biological_regulation cellular_process developmental_process metabolic_process multicellular_organismal_process regulation_of_biological_process response_to_stimulus signaling single-organism_process	cell cell_part macromolecular_complex membrane membrane_part organelle	binding catalytic_activity molecular_transducer_activity
gi|426219835|ref|XP_004004123.1|	PREDICTED: extracellular matrix protein 2 [Ovis aries]|426219835|ref|XP_004004123.1|	biological_adhesion cellular_process single-organism_process	extracellular_matrix extracellular_region extracellular_region_part	binding
gi|426253194|ref|XP_004020285.1|	PREDICTED: LOW QUALITY PROTEIN: SEC23-interacting protein [Ovis aries]|426253194|ref|XP_004020285.1|			binding
gi|62900665|sp|Q5MIB5.3|PYGL_SHEEP	RecName: Full=Glycogen phosphorylase	biological_regulation cellular_process metabolic_process	cell cell_part membrane	binding catalytic_activity
gi|426253812|ref|XP_004020585.1|	PREDICTED: dymeclin [Ovis aries]|426253812|ref|XP_004020585.1|	cellular_component_organization_or_biogenesis cellular_process developmental_process multicellular_organismal_process single-organism_process	cell cell_part organelle	binding
gi|426235498|ref|XP_004011717.1|	PREDICTED: LOW QUALITY PROTEIN: DNA-dependent protein kinase catalytic subunit [Ovis aries]|426235498|ref|XP_004011717.1|	biological_regulation cellular_component_organization_or_biogenesis cellular_process developmental_process immune_system_process localization locomotion metabolic_process multicellular_organismal_process positive_regulation_of_biological_process regulation_of_biological_process reproduction reproductive_process response_to_stimulus single-organism_process	cell cell_part macromolecular_complex membrane-enclosed_lumen organelle organelle_part	binding catalytic_activity
gi|426253763|ref|XP_004020561.1|	PREDICTED: AFG3-like protein 2 [Ovis aries]|426253763|ref|XP_004020561.1|	biological_regulation cellular_component_organization_or_biogenesis cellular_process developmental_process growth metabolic_process multicellular_organismal_process regulation_of_biological_process response_to_stimulus signaling single-organism_process	cell cell_part membrane membrane_part organelle organelle_part	binding catalytic_activity
gi|426238025|ref|XP_004012958.1|	PREDICTED: junction plakoglobin [Ovis aries]|426238025|ref|XP_004012958.1|	biological_adhesion biological_regulation cellular_component_organization_or_biogenesis cellular_process developmental_process establishment_of_localization localization locomotion metabolic_process multicellular_organismal_process negative_regulation_of_biological_process positive_regulation_of_biological_process regulation_of_biological_process reproduction reproductive_process response_to_stim…	cell cell_junction cell_part macromolecular_complex membrane membrane_part membrane-enclosed_lumen organelle organelle_part	binding protein_binding_transcription_factor_activity structural_molecule_activity
gi|426257498|ref|XP_004022363.1|	PREDICTED: HIV Tat-specific factor 1 homolog [Ovis aries]|426257498|ref|XP_004022363.1|	biological_regulation cellular_process metabolic_process multi-organism_process regulation_of_biological_process reproduction reproductive_process	cell cell_part membrane-enclosed_lumen organelle organelle_part	binding
gi|426238486|ref|XP_004013184.1|	PREDICTED: LOW QUALITY PROTEIN: NADPH:adrenodoxin oxidoreductase	cellular_process metabolic_process	cell cell_part membrane membrane-enclosed_lumen organelle organelle_part	binding catalytic_activity
gi|426238055|ref|XP_004012973.1|	PREDICTED: signal transducer and activator of transcription 5B [Ovis aries]|426238055|ref|XP_004012973.1|	biological_adhesion biological_regulation cell_killing cellular_process developmental_process establishment_of_localization growth immune_system_process localization metabolic_process multi-organism_process multicellular_organismal_process negative_regulation_of_biological_process positive_regulation_of_biological_process regulation_of_biological_process reproduction reproductive_process response…	cell cell_part membrane-enclosed_lumen organelle organelle_part	binding molecular_transducer_activity nucleic_acid_binding_transcription_factor_activity
gi|426239711|ref|XP_004013763.1|	PREDICTED: mitofusin-2 isoform 2 [Ovis aries] >gi|426239709|ref|XP_004013762.1| PREDICTED: mitofusin-2 isoform 1 [Ovis aries]|426239711|ref|XP_004013763.1|	biological_regulation cellular_component_organization_or_biogenesis cellular_process developmental_process establishment_of_localization localization metabolic_process multicellular_organismal_process negative_regulation_of_biological_process regulation_of_biological_process response_to_stimulus signaling single-organism_process	cell cell_part membrane membrane_part organelle organelle_part	binding catalytic_activity
gi|426247937|ref|XP_004017726.1|	PREDICTED: mitogen-activated protein kinase 1 [Ovis aries]|426247937|ref|XP_004017726.1|	biological_regulation cellular_component_organization_or_biogenesis cellular_process developmental_process establishment_of_localization immune_system_process localization locomotion metabolic_process multi-organism_process multicellular_organismal_process negative_regulation_of_biological_process positive_regulation_of_biological_process regulation_of_biological_process reproduction reproductive…	cell cell_junction cell_part macromolecular_complex membrane membrane_part membrane-enclosed_lumen organelle organelle_part	binding catalytic_activity molecular_transducer_activity
gi|426221811|ref|XP_004005100.1|	PREDICTED: trans-2-enoyl-CoA reductase	cellular_process metabolic_process	cell cell_part organelle	binding catalytic_activity
gi|426223050|ref|XP_004005692.1|	PREDICTED: uncharacterized protein LOC100037671 [Ovis aries]|426223050|ref|XP_004005692.1|	biological_regulation cellular_component_organization_or_biogenesis cellular_process regulation_of_biological_process single-organism_process	cell cell_part organelle	binding
gi|426239239|ref|XP_004013533.1|	PREDICTED: ubiquitin-conjugating enzyme E2 O [Ovis aries]|426239239|ref|XP_004013533.1|			binding catalytic_activity
gi|426239921|ref|XP_004013865.1|	PREDICTED: rab GTPase-activating protein 1-like	biological_regulation cellular_process localization metabolic_process regulation_of_biological_process response_to_stimulus signaling single-organism_process	cell cell_part organelle	binding enzyme_regulator_activity
gi|426232136|ref|XP_004010090.1|	PREDICTED: serine/threonine-protein phosphatase 2B catalytic subunit alpha isoform [Ovis aries]|426232136|ref|XP_004010090.1|	biological_regulation cellular_process developmental_process establishment_of_localization immune_system_process localization metabolic_process multicellular_organismal_process negative_regulation_of_biological_process positive_regulation_of_biological_process regulation_of_biological_process response_to_stimulus signaling single-organism_process	cell cell_part macromolecular_complex membrane membrane-enclosed_lumen organelle organelle_part	binding catalytic_activity
gi|261244976|ref|NP_001159671.1|	cytoplasmic protein NCK1 [Ovis aries] >gi|256665359|gb|ACV04825.1| NCK adaptor protein 1 [Ovis aries]|261244976|ref|NP_001159671.1|	biological_regulation cellular_component_organization_or_biogenesis cellular_process developmental_process immune_system_process localization locomotion metabolic_process multicellular_organismal_process positive_regulation_of_biological_process regulation_of_biological_process response_to_stimulus signaling single-organism_process	cell cell_part membrane organelle organelle_part	binding catalytic_activity structural_molecule_activity
gi|426247555|ref|XP_004017549.1|	PREDICTED: 14-3-3 protein eta [Ovis aries]|426247555|ref|XP_004017549.1|	biological_regulation cellular_component_organization_or_biogenesis cellular_process developmental_process establishment_of_localization localization metabolic_process multicellular_organismal_process negative_regulation_of_biological_process positive_regulation_of_biological_process regulation_of_biological_process response_to_stimulus signaling single-organism_process	cell cell_junction cell_part	binding channel_regulator_activity
gi|426215496|ref|XP_004002008.1|	PREDICTED: cyclin-dependent kinase 4 inhibitor C isoform 2 [Ovis aries] >gi|426215494|ref|XP_004002007.1| PREDICTED: cyclin-dependent kinase 4 inhibitor C isoform 1 [Ovis aries]|426215496|ref|XP_004002008.1|	biological_regulation cellular_component_organization_or_biogenesis cellular_process developmental_process growth metabolic_process multicellular_organismal_process negative_regulation_of_biological_process positive_regulation_of_biological_process regulation_of_biological_process single-organism_process	cell cell_part organelle	binding catalytic_activity enzyme_regulator_activity
gi|426240859|ref|XP_004014311.1|	PREDICTED: kinesin-1 heavy chain [Ovis aries]|426240859|ref|XP_004014311.1|	cellular_component_organization_or_biogenesis cellular_process establishment_of_localization localization metabolic_process single-organism_process	cell cell_part macromolecular_complex organelle organelle_part	binding catalytic_activity
gi|426236573|ref|XP_004012242.1|	PREDICTED: RNA-binding protein 26 isoform 1 [Ovis aries]|426236573|ref|XP_004012242.1|	biological_regulation cellular_process metabolic_process regulation_of_biological_process		binding
gi|426221931|ref|XP_004005159.1|	PREDICTED: chloride intracellular channel protein 4 [Ovis aries]|426221931|ref|XP_004005159.1|	biological_regulation cellular_component_organization_or_biogenesis cellular_process developmental_process establishment_of_localization growth localization locomotion multicellular_organismal_process negative_regulation_of_biological_process regulation_of_biological_process reproduction reproductive_process response_to_stimulus single-organism_process	cell cell_junction cell_part macromolecular_complex membrane membrane_part membrane-enclosed_lumen organelle organelle_part	binding transporter_activity
gi|426233354|ref|XP_004010682.1|	PREDICTED: deoxyuridine 5~-triphosphate nucleotidohydrolase	cellular_process metabolic_process	cell cell_part membrane-enclosed_lumen organelle organelle_part	binding catalytic_activity
gi|426221917|ref|XP_004005152.1|	PREDICTED: stathmin [Ovis aries]|426221917|ref|XP_004005152.1|	biological_regulation cellular_component_organization_or_biogenesis cellular_process developmental_process localization multi-organism_process multicellular_organismal_process negative_regulation_of_biological_process positive_regulation_of_biological_process regulation_of_biological_process response_to_stimulus signaling single-organism_process	cell cell_part macromolecular_complex membrane organelle organelle_part	binding molecular_transducer_activity
gi|25528773|gb|AAN73252.1|	calponin [Ovis aries]|25528773|gb|AAN73252.1|	cellular_component_organization_or_biogenesis cellular_process single-organism_process	cell cell_part organelle	binding
gi|1787|emb|CAA49752.1|	alpha globin chain [Ovis aries]|1787|emb|CAA49752.1|	establishment_of_localization localization single-organism_process	cell cell_part macromolecular_complex	binding transporter_activity
gi|426221527|ref|XP_004004961.1|	PREDICTED: peroxisomal trans-2-enoyl-CoA reductase [Ovis aries]|426221527|ref|XP_004004961.1|	cellular_process metabolic_process	cell cell_part membrane organelle organelle_part	binding catalytic_activity
gi|426221885|ref|XP_004005136.1|	PREDICTED: LOW QUALITY PROTEIN: nuclear migration protein nudC [Ovis aries]|426221885|ref|XP_004005136.1|	cellular_component_organization_or_biogenesis cellular_process establishment_of_localization localization single-organism_process	cell cell_part macromolecular_complex organelle organelle_part	binding
gi|426250014|ref|XP_004018737.1|	PREDICTED: LOW QUALITY PROTEIN: cullin-associated NEDD8-dissociated protein 2 [Ovis aries]|426250014|ref|XP_004018737.1|	biological_regulation cellular_process metabolic_process positive_regulation_of_biological_process regulation_of_biological_process	cell cell_part organelle	binding
gi|426238059|ref|XP_004012975.1|	PREDICTED: V-type proton ATPase 116 kDa subunit a isoform 1 isoform 1 [Ovis aries]|426238059|ref|XP_004012975.1|	biological_regulation cellular_component_organization_or_biogenesis cellular_process establishment_of_localization localization multi-organism_process regulation_of_biological_process response_to_stimulus signaling single-organism_process	cell cell_part macromolecular_complex membrane membrane_part membrane-enclosed_lumen organelle organelle_part	binding transporter_activity
gi|426242990|ref|XP_004015351.1|	PREDICTED: LOW QUALITY PROTEIN: protein ETHE1	cellular_process metabolic_process	cell cell_part membrane-enclosed_lumen organelle organelle_part	binding catalytic_activity
gi|426242857|ref|XP_004015287.1|	PREDICTED: NAD-dependent protein deacetylase sirtuin-2 [Ovis aries]|426242857|ref|XP_004015287.1|	biological_regulation cellular_component_organization_or_biogenesis cellular_process developmental_process metabolic_process multicellular_organismal_process negative_regulation_of_biological_process regulation_of_biological_process single-organism_process	cell cell_part macromolecular_complex organelle organelle_part	binding catalytic_activity
gi|426226795|ref|XP_004007520.1|	PREDICTED: uncharacterized protein LOC101104392 [Ovis aries]|426226795|ref|XP_004007520.1|	biological_regulation cellular_process metabolic_process positive_regulation_of_biological_process regulation_of_biological_process	cell cell_part macromolecular_complex membrane-enclosed_lumen organelle organelle_part	binding
gi|426251725|ref|XP_004019572.1|	PREDICTED: tRNA pseudouridine(38/39) synthase [Ovis aries]|426251725|ref|XP_004019572.1|	cellular_process metabolic_process	cell cell_part organelle	binding catalytic_activity
gi|426258947|ref|XP_004023064.1|	PREDICTED: 60S ribosomal protein L27a-like [Ovis aries]|426258947|ref|XP_004023064.1|	cellular_component_organization_or_biogenesis cellular_process establishment_of_localization localization metabolic_process multi-organism_process reproduction reproductive_process single-organism_process	cell cell_part macromolecular_complex organelle organelle_part	binding structural_molecule_activity
gi|426222657|ref|XP_004005503.1|	PREDICTED: 26S proteasome non-ATPase regulatory subunit 1 [Ovis aries]|426222657|ref|XP_004005503.1|	biological_regulation cellular_process immune_system_process metabolic_process multi-organism_process negative_regulation_of_biological_process positive_regulation_of_biological_process regulation_of_biological_process response_to_stimulus signaling single-organism_process	cell cell_part macromolecular_complex membrane-enclosed_lumen organelle organelle_part	enzyme_regulator_activity
gi|261244966|ref|NP_001159666.1|	ELAV-like protein 1 [Ovis aries] >gi|256665397|gb|ACV04844.1| ELAV-like protein 1 [Ovis aries]|261244966|ref|NP_001159666.1|	biological_regulation cellular_process developmental_process metabolic_process multicellular_organismal_process positive_regulation_of_biological_process regulation_of_biological_process single-organism_process	cell cell_part membrane-enclosed_lumen organelle organelle_part	binding
gi|426243800|ref|XP_004015736.1|	PREDICTED: LOW QUALITY PROTEIN: mitochondrial import inner membrane translocase subunit TIM50 [Ovis aries]|426243800|ref|XP_004015736.1|	biological_regulation cellular_component_organization_or_biogenesis cellular_process establishment_of_localization localization metabolic_process regulation_of_biological_process response_to_stimulus signaling single-organism_process	cell cell_part macromolecular_complex membrane membrane_part membrane-enclosed_lumen organelle organelle_part	binding catalytic_activity
gi|426259139|ref|XP_004023158.1|	PREDICTED: serpin A3-7-like [Ovis aries]|426259139|ref|XP_004023158.1|	biological_regulation metabolic_process regulation_of_biological_process	cell cell_part extracellular_region extracellular_region_part organelle	enzyme_regulator_activity
gi|426226109|ref|XP_004007196.1|	PREDICTED: LOW QUALITY PROTEIN: torsin-1A	cellular_component_organization_or_biogenesis cellular_process metabolic_process response_to_stimulus single-organism_process	cell cell_part membrane membrane-enclosed_lumen organelle organelle_part	binding catalytic_activity
gi|426225622|ref|XP_004006964.1|	PREDICTED: complement C1r subcomponent [Ovis aries]|426225622|ref|XP_004006964.1|	biological_regulation immune_system_process metabolic_process positive_regulation_of_biological_process regulation_of_biological_process response_to_stimulus single-organism_process	extracellular_region	binding catalytic_activity
gi|426233686|ref|XP_004010846.1|	PREDICTED: acylphosphatase-1 [Ovis aries]|426233686|ref|XP_004010846.1|			catalytic_activity
gi|426248362|ref|XP_004017932.1|	PREDICTED: rho GTPase-activating protein 5 [Ovis aries]|426248362|ref|XP_004017932.1|	biological_adhesion biological_regulation cellular_component_organization_or_biogenesis cellular_process developmental_process localization locomotion metabolic_process multicellular_organismal_process positive_regulation_of_biological_process regulation_of_biological_process response_to_stimulus signaling single-organism_process	cell cell_part membrane	binding catalytic_activity enzyme_regulator_activity
gi|426235678|ref|XP_004011807.1|	PREDICTED: tumor protein D52 [Ovis aries]|426235678|ref|XP_004011807.1|	cellular_process developmental_process establishment_of_localization immune_system_process localization multicellular_organismal_process single-organism_process	cell cell_part organelle	binding
gi|426255896|ref|XP_004021584.1|	PREDICTED: LIM domain-binding protein 3 isoform 1 [Ovis aries]|426255896|ref|XP_004021584.1|	biological_regulation cellular_component_organization_or_biogenesis cellular_process developmental_process metabolic_process multicellular_organismal_process negative_regulation_of_biological_process positive_regulation_of_biological_process regulation_of_biological_process single-organism_process	cell cell_part macromolecular_complex membrane-enclosed_lumen organelle organelle_part	binding protein_binding_transcription_factor_activity
gi|426218553|ref|XP_004003510.1|	PREDICTED: LOW QUALITY PROTEIN: arf-GAP with GTPase	biological_regulation cellular_process establishment_of_localization localization metabolic_process regulation_of_biological_process response_to_stimulus signaling single-organism_process	cell cell_part	binding catalytic_activity enzyme_regulator_activity
gi|426240155|ref|XP_004013979.1|	PREDICTED: serine/threonine-protein kinase Nek7 [Ovis aries]|426240155|ref|XP_004013979.1|	biological_regulation cellular_component_organization_or_biogenesis cellular_process metabolic_process regulation_of_biological_process single-organism_process	cell cell_part macromolecular_complex organelle organelle_part	binding catalytic_activity
gi|426229189|ref|XP_004008674.1|	PREDICTED: small glutamine-rich tetratricopeptide repeat-containing protein alpha [Ovis aries]|426229189|ref|XP_004008674.1|	cellular_process multi-organism_process reproduction reproductive_process	cell cell_part	binding
gi|426233390|ref|XP_004010700.1|	PREDICTED: sorbitol dehydrogenase [Ovis aries]|426233390|ref|XP_004010700.1|	cellular_process localization locomotion metabolic_process single-organism_process	cell cell_part extracellular_region extracellular_region_part membrane organelle organelle_part	binding catalytic_activity
gi|426253933|ref|XP_004020644.1|	PREDICTED: cytosolic non-specific dipeptidase [Ovis aries]|426253933|ref|XP_004020644.1|	metabolic_process	cell cell_part	binding catalytic_activity
gi|426232994|ref|XP_004010502.1|	PREDICTED: regulator of microtubule dynamics protein 3 [Ovis aries]|426232994|ref|XP_004010502.1|	biological_regulation cellular_process developmental_process single-organism_process	cell cell_part macromolecular_complex membrane membrane_part organelle organelle_part	binding
gi|426219397|ref|XP_004003912.1|	PREDICTED: profilin-2 [Ovis aries]|426219397|ref|XP_004003912.1|	biological_regulation cellular_component_organization_or_biogenesis cellular_process establishment_of_localization localization multicellular_organismal_process negative_regulation_of_biological_process positive_regulation_of_biological_process regulation_of_biological_process signaling single-organism_process	cell cell_part organelle synapse synapse_part	binding
gi|426244573|ref|XP_004016096.1|	PREDICTED: apolipoprotein A-IV [Ovis aries]|426244573|ref|XP_004016096.1|	biological_adhesion biological_regulation cellular_component_organization_or_biogenesis cellular_process establishment_of_localization immune_system_process localization metabolic_process multicellular_organismal_process negative_regulation_of_biological_process positive_regulation_of_biological_process regulation_of_biological_process response_to_stimulus single-organism_process	cell cell_part extracellular_region extracellular_region_part macromolecular_complex membrane-enclosed_lumen organelle organelle_part	antioxidant_activity binding enzyme_regulator_activity transporter_activity
gi|426229574|ref|XP_004008864.1|	PREDICTED: mothers against decapentaplegic homolog 5 [Ovis aries]|426229574|ref|XP_004008864.1|	biological_regulation cellular_process developmental_process immune_system_process metabolic_process multicellular_organismal_process positive_regulation_of_biological_process regulation_of_biological_process reproduction reproductive_process response_to_stimulus signaling single-organism_process	cell cell_part macromolecular_complex membrane membrane_part membrane-enclosed_lumen organelle organelle_part	binding molecular_transducer_activity nucleic_acid_binding_transcription_factor_activity
gi|426246656|ref|XP_004017108.1|	PREDICTED: ankycorbin isoform 1 [Ovis aries]|426246656|ref|XP_004017108.1|		cell cell_part organelle
gi|426224368|ref|XP_004006343.1|	PREDICTED: poly(rC)-binding protein 2 isoform 1 [Ovis aries]|426224368|ref|XP_004006343.1|	biological_regulation cellular_process immune_system_process metabolic_process multi-organism_process multicellular_organismal_process negative_regulation_of_biological_process regulation_of_biological_process response_to_stimulus single-organism_process	cell cell_part macromolecular_complex membrane-enclosed_lumen organelle organelle_part	binding
gi|426233566|ref|XP_004010787.1|	PREDICTED: retinol dehydrogenase 11 isoform 1 [Ovis aries]|426233566|ref|XP_004010787.1|	biological_regulation cellular_process metabolic_process regulation_of_biological_process response_to_stimulus signaling single-organism_process	cell cell_part membrane membrane_part organelle organelle_part	binding catalytic_activity
gi|426241148|ref|XP_004014454.1|	PREDICTED: dnaJ homolog subfamily C member 5 [Ovis aries]|426241148|ref|XP_004014454.1|	biological_regulation cellular_process establishment_of_localization localization metabolic_process multicellular_organismal_process negative_regulation_of_biological_process regulation_of_biological_process signaling single-organism_process	cell cell_part membrane organelle organelle_part synapse synapse_part	binding
gi|426233278|ref|XP_004010644.1|	PREDICTED: ras-related protein Rab-27A isoform 2 [Ovis aries] >gi|426233276|ref|XP_004010643.1| PREDICTED: ras-related protein Rab-27A isoform 1 [Ovis aries] >gi|192758053|gb|ACF04949.1| RAB27A [Ovis aries]|426233278|ref|XP_004010644.1|	biological_regulation cell_killing cellular_process developmental_process establishment_of_localization immune_system_process localization metabolic_process multicellular_organismal_process positive_regulation_of_biological_process regulation_of_biological_process response_to_stimulus signaling single-organism_process	cell cell_part membrane membrane_part organelle organelle_part	binding catalytic_activity
gi|426240755|ref|XP_004014259.1|	PREDICTED: LOW QUALITY PROTEIN: neuropilin-1 [Ovis aries]|426240755|ref|XP_004014259.1|	biological_adhesion biological_regulation cellular_component_organization_or_biogenesis cellular_process developmental_process establishment_of_localization growth localization locomotion metabolic_process multicellular_organismal_process negative_regulation_of_biological_process positive_regulation_of_biological_process regulation_of_biological_process response_to_stimulus signaling single-organ…	cell cell_part extracellular_region macromolecular_complex membrane membrane_part organelle organelle_part	binding catalytic_activity molecular_transducer_activity receptor_activity
gi|426255340|ref|XP_004021308.1|	PREDICTED: NADPH--cytochrome P450 reductase [Ovis aries]|426255340|ref|XP_004021308.1|	biological_regulation cellular_process developmental_process metabolic_process multicellular_organismal_process positive_regulation_of_biological_process regulation_of_biological_process response_to_stimulus single-organism_process	cell cell_part membrane membrane_part organelle organelle_part	binding catalytic_activity
gi|426237857|ref|XP_004012874.1|	PREDICTED: proteasome subunit beta type-3 [Ovis aries]|426237857|ref|XP_004012874.1|	biological_regulation cellular_process immune_system_process metabolic_process multi-organism_process negative_regulation_of_biological_process positive_regulation_of_biological_process regulation_of_biological_process reproduction reproductive_process response_to_stimulus signaling single-organism_process	cell cell_part macromolecular_complex membrane-enclosed_lumen organelle organelle_part	catalytic_activity
gi|426244582|ref|XP_004016100.1|	PREDICTED: transgelin [Ovis aries]|426244582|ref|XP_004016100.1|	developmental_process multicellular_organismal_process single-organism_process	cell cell_part	binding
gi|426239830|ref|XP_004013821.1|	PREDICTED: protein RER1 [Ovis aries]|426239830|ref|XP_004013821.1|	cellular_process establishment_of_localization localization single-organism_process	cell cell_part membrane membrane_part organelle organelle_part
gi|426250620|ref|XP_004019033.1|	PREDICTED: tubulin beta-5 chain isoform 1 [Ovis aries]|426250620|ref|XP_004019033.1|	cell_killing cellular_component_organization_or_biogenesis cellular_process developmental_process establishment_of_localization immune_system_process localization locomotion metabolic_process multicellular_organismal_process response_to_stimulus single-organism_process	cell cell_part macromolecular_complex membrane-enclosed_lumen organelle organelle_part	binding catalytic_activity structural_molecule_activity
gi|426242306|ref|XP_004015015.1|	PREDICTED: vacuolar protein sorting-associated protein 35 [Ovis aries]|426242306|ref|XP_004015015.1|	cellular_process establishment_of_localization localization single-organism_process	cell cell_part membrane organelle	binding
gi|426220642|ref|XP_004004523.1|	PREDICTED: cytoplasmic FMR1-interacting protein 1 [Ovis aries]|426220642|ref|XP_004004523.1|	biological_regulation cellular_component_organization_or_biogenesis cellular_process developmental_process growth multicellular_organismal_process regulation_of_biological_process single-organism_process	cell cell_junction cell_part macromolecular_complex synapse	binding
gi|426250327|ref|XP_004018888.1|	PREDICTED: kinesin light chain 4 isoform 2 [Ovis aries] >gi|426250325|ref|XP_004018887.1| PREDICTED: kinesin light chain 4 isoform 1 [Ovis aries]|426250327|ref|XP_004018888.1|		cell cell_part macromolecular_complex organelle organelle_part	catalytic_activity
gi|426257286|ref|XP_004022260.1|	PREDICTED: magnesium transporter protein 1 [Ovis aries]|426257286|ref|XP_004022260.1|	cellular_process establishment_of_localization localization metabolic_process multicellular_organismal_process single-organism_process	cell cell_part macromolecular_complex membrane membrane_part organelle organelle_part	transporter_activity
gi|426250060|ref|XP_004018758.1|	PREDICTED: ruvB-like 1 [Ovis aries]|426250060|ref|XP_004018758.1|	biological_regulation cellular_component_organization_or_biogenesis cellular_process growth metabolic_process multicellular_organismal_process regulation_of_biological_process reproduction reproductive_process response_to_stimulus single-organism_process	cell cell_part macromolecular_complex membrane membrane-enclosed_lumen organelle organelle_part	binding catalytic_activity
gi|426247276|ref|XP_004017412.1|	PREDICTED: vacuolar protein sorting-associated protein 29 [Ovis aries]|426247276|ref|XP_004017412.1|	cellular_process establishment_of_localization localization single-organism_process	cell cell_part membrane organelle organelle_part	binding catalytic_activity
gi|426237707|ref|XP_004012799.1|	PREDICTED: nucleoside diphosphate kinase A 1 isoform 3 [Ovis aries] >gi|426237705|ref|XP_004012798.1| PREDICTED: nucleoside diphosphate kinase A 1 isoform 2 [Ovis aries]|426237707|ref|XP_004012799.1|	biological_regulation cellular_component_organization_or_biogenesis cellular_process developmental_process establishment_of_localization immune_system_process localization metabolic_process multicellular_organismal_process negative_regulation_of_biological_process positive_regulation_of_biological_process regulation_of_biological_process reproduction reproductive_process response_to_stimulus sing…	cell cell_part macromolecular_complex membrane organelle organelle_part	binding catalytic_activity
gi|426239760|ref|XP_004013787.1|	PREDICTED: protein LZIC isoform 2 [Ovis aries] >gi|426239758|ref|XP_004013786.1| PREDICTED: protein LZIC isoform 1 [Ovis aries]|426239760|ref|XP_004013787.1|	developmental_process multicellular_organismal_process response_to_stimulus single-organism_process		binding
gi|426241020|ref|XP_004014390.1|	PREDICTED: phosphatidate cytidylyltransferase 2 [Ovis aries]|426241020|ref|XP_004014390.1|	biological_regulation cellular_process metabolic_process regulation_of_biological_process response_to_stimulus signaling single-organism_process	cell cell_part membrane membrane_part organelle organelle_part	catalytic_activity
gi|426224739|ref|XP_004006526.1|	PREDICTED: c-Myc-binding protein-like [Ovis aries]|426224739|ref|XP_004006526.1|	biological_regulation cellular_process metabolic_process multicellular_organismal_process regulation_of_biological_process reproduction reproductive_process single-organism_process	cell cell_part organelle organelle_part	binding protein_binding_transcription_factor_activity
gi|426216102|ref|XP_004002306.1|	PREDICTED: calcium-binding mitochondrial carrier protein SCaMC-1-like [Ovis aries]|426216102|ref|XP_004002306.1|	cellular_process establishment_of_localization localization single-organism_process	cell cell_part membrane membrane_part organelle organelle_part	binding
gi|426240517|ref|XP_004014145.1|	PREDICTED: torsin-1A-interacting protein 1 [Ovis aries]|426240517|ref|XP_004014145.1|	cellular_process	cell cell_part membrane organelle organelle_part
gi|426215962|ref|XP_004002238.1|	PREDICTED: transforming growth factor beta receptor type 3 [Ovis aries]|426215962|ref|XP_004002238.1|	biological_regulation cellular_component_organization_or_biogenesis cellular_process developmental_process growth immune_system_process localization locomotion metabolic_process multicellular_organismal_process negative_regulation_of_biological_process positive_regulation_of_biological_process regulation_of_biological_process response_to_stimulus signaling single-organism_process	cell cell_part extracellular_matrix extracellular_region extracellular_region_part macromolecular_complex membrane membrane_part organelle	binding catalytic_activity molecular_transducer_activity receptor_activity
gi|426235973|ref|XP_004011950.1|	PREDICTED: 5-oxoprolinase [Ovis aries]|426235973|ref|XP_004011950.1|	cellular_process metabolic_process response_to_stimulus single-organism_process	cell cell_part	binding catalytic_activity
gi|426225822|ref|XP_004007060.1|	PREDICTED: ran GTPase-activating protein 1 [Ovis aries]|426225822|ref|XP_004007060.1|	biological_regulation cellular_process metabolic_process regulation_of_biological_process response_to_stimulus signaling single-organism_process	cell cell_part	enzyme_regulator_activity
gi|426247985|ref|XP_004017748.1|	PREDICTED: thioredoxin reductase 2	biological_regulation cellular_process regulation_of_biological_process response_to_stimulus single-organism_process	cell cell_part organelle	antioxidant_activity binding catalytic_activity
gi|426239489|ref|XP_004013653.1|	PREDICTED: 3~(2~)	cellular_process developmental_process metabolic_process multicellular_organismal_process response_to_stimulus single-organism_process	cell cell_part	binding catalytic_activity
gi|426240601|ref|XP_004014186.1|	PREDICTED: cysteine and glycine-rich protein 1-like [Ovis aries]|426240601|ref|XP_004014186.1|	cellular_component_organization_or_biogenesis cellular_process single-organism_process	cell cell_part organelle	binding
gi|426229335|ref|XP_004008746.1|	PREDICTED: clathrin light chain B isoform 1 [Ovis aries]|426229335|ref|XP_004008746.1|	biological_regulation cellular_component_organization_or_biogenesis cellular_process establishment_of_localization localization multicellular_organismal_process signaling single-organism_process	cell cell_part macromolecular_complex membrane membrane_part organelle organelle_part	binding structural_molecule_activity transporter_activity
gi|426243249|ref|XP_004015471.1|	PREDICTED: 60S ribosomal protein L28 isoform 3 [Ovis aries] >gi|426243247|ref|XP_004015470.1| PREDICTED: 60S ribosomal protein L28 isoform 2 [Ovis aries] >gi|426243245|ref|XP_004015469.1| PREDICTED: 60S ribosomal protein L28 isoform 1 [Ovis aries]|426243249|ref|XP_004015471.1|	cellular_component_organization_or_biogenesis cellular_process establishment_of_localization localization metabolic_process multi-organism_process reproduction reproductive_process single-organism_process	cell cell_part macromolecular_complex organelle organelle_part	binding structural_molecule_activity
gi|426230268|ref|XP_004009198.1|	PREDICTED: regulator of nonsense transcripts 1 [Ovis aries]|426230268|ref|XP_004009198.1|	biological_regulation cellular_component_organization_or_biogenesis cellular_process establishment_of_localization localization metabolic_process regulation_of_biological_process response_to_stimulus single-organism_process	cell cell_part macromolecular_complex organelle organelle_part	binding catalytic_activity
gi|426227527|ref|XP_004007869.1|	PREDICTED: fibroleukin [Ovis aries]|426227527|ref|XP_004007869.1|	biological_regulation cellular_process metabolic_process regulation_of_biological_process response_to_stimulus signaling single-organism_process	cell cell_part extracellular_region extracellular_region_part macromolecular_complex	binding enzyme_regulator_activity
gi|426251735|ref|XP_004019577.1|	PREDICTED: LOW QUALITY PROTEIN: signal recognition particle receptor subunit alpha [Ovis aries]|426251735|ref|XP_004019577.1|	biological_regulation cellular_process establishment_of_localization localization metabolic_process positive_regulation_of_biological_process regulation_of_biological_process response_to_stimulus signaling single-organism_process	cell cell_part macromolecular_complex membrane membrane_part organelle organelle_part	binding catalytic_activity
gi|426215602|ref|XP_004002060.1|	PREDICTED: LOW QUALITY PROTEIN: delta(24)-sterol reductase [Ovis aries]|426215602|ref|XP_004002060.1|	biological_regulation cellular_component_organization_or_biogenesis cellular_process developmental_process localization metabolic_process multicellular_organismal_process negative_regulation_of_biological_process regulation_of_biological_process reproduction reproductive_process response_to_stimulus signaling single-organism_process	cell cell_part membrane membrane_part organelle organelle_part	binding catalytic_activity
gi|426249254|ref|XP_004018365.1|	PREDICTED: CCA tRNA nucleotidyltransferase 1	cellular_component_organization_or_biogenesis cellular_process establishment_of_localization localization metabolic_process single-organism_process	cell cell_part organelle organelle_part	binding catalytic_activity
gi|426242867|ref|XP_004015292.1|	PREDICTED: LOW QUALITY PROTEIN: glia maturation factor gamma [Ovis aries]|426242867|ref|XP_004015292.1|	biological_regulation cellular_process metabolic_process negative_regulation_of_biological_process regulation_of_biological_process		binding enzyme_regulator_activity
gi|426252296|ref|XP_004019850.1|	PREDICTED: von Willebrand factor A domain-containing protein 5A [Ovis aries]|426252296|ref|XP_004019850.1|		cell cell_part membrane-enclosed_lumen organelle organelle_part
gi|426225356|ref|XP_004006832.1|	PREDICTED: uncharacterized protein KIAA0528 homolog isoform 1 [Ovis aries]|426225356|ref|XP_004006832.1|	biological_regulation cellular_component_organization_or_biogenesis cellular_process establishment_of_localization localization positive_regulation_of_biological_process regulation_of_biological_process response_to_stimulus single-organism_process	cell cell_part membrane	binding
gi|426250540|ref|XP_004018993.1|	PREDICTED: abhydrolase domain-containing protein 16A isoform 1 [Ovis aries]|426250540|ref|XP_004018993.1|		membrane membrane_part	catalytic_activity
gi|426258190|ref|XP_004022701.1|	PREDICTED: protein FAM50A [Ovis aries]|426258190|ref|XP_004022701.1|	multicellular_organismal_process reproduction reproductive_process single-organism_process	cell cell_part organelle
gi|426257065|ref|XP_004022155.1|	PREDICTED: histone deacetylase 6 [Ovis aries]|426257065|ref|XP_004022155.1|	biological_regulation cellular_component_organization_or_biogenesis cellular_process establishment_of_localization localization locomotion metabolic_process multicellular_organismal_process negative_regulation_of_biological_process positive_regulation_of_biological_process regulation_of_biological_process response_to_stimulus signaling single-organism_process	cell cell_part macromolecular_complex membrane membrane_part membrane-enclosed_lumen organelle organelle_part	binding catalytic_activity
gi|426220300|ref|XP_004004354.1|	PREDICTED: annexin A1 [Ovis aries]|426220300|ref|XP_004004354.1|	biological_regulation cellular_component_organization_or_biogenesis cellular_process developmental_process establishment_of_localization immune_system_process localization metabolic_process multicellular_organismal_process negative_regulation_of_biological_process positive_regulation_of_biological_process regulation_of_biological_process reproduction reproductive_process response_to_stimulus rhyt…	cell cell_part extracellular_region extracellular_region_part macromolecular_complex membrane membrane_part organelle organelle_part	binding enzyme_regulator_activity structural_molecule_activity
gi|426215744|ref|XP_004002129.1|	PREDICTED: zinc finger Ran-binding domain-containing protein 2 isoform 1 [Ovis aries]|426215744|ref|XP_004002129.1|	biological_regulation cellular_process metabolic_process regulation_of_biological_process	cell cell_part organelle	binding nucleic_acid_binding_transcription_factor_activity
gi|426250989|ref|XP_004019214.1|	PREDICTED: antigen peptide transporter 1	biological_regulation cell_killing cellular_process establishment_of_localization immune_system_process localization multi-organism_process positive_regulation_of_biological_process regulation_of_biological_process reproduction reproductive_process response_to_stimulus single-organism_process	cell cell_part macromolecular_complex membrane membrane_part organelle organelle_part	binding catalytic_activity transporter_activity
gi|426251421|ref|XP_004019421.1|	PREDICTED: tubulin beta-2B chain [Ovis aries]|426251421|ref|XP_004019421.1|	cellular_component_organization_or_biogenesis cellular_process developmental_process localization locomotion metabolic_process multicellular_organismal_process single-organism_process	cell cell_part macromolecular_complex organelle organelle_part	binding catalytic_activity structural_molecule_activity
gi|426235404|ref|XP_004011670.1|	PREDICTED: focal adhesion kinase 1 isoform 1 [Ovis aries]|426235404|ref|XP_004011670.1|	biological_adhesion biological_regulation cellular_component_organization_or_biogenesis cellular_process developmental_process establishment_of_localization growth localization locomotion metabolic_process multicellular_organismal_process negative_regulation_of_biological_process positive_regulation_of_biological_process regulation_of_biological_process response_to_stimulus signaling single-organ…	cell cell_junction cell_part membrane membrane_part organelle organelle_part	binding catalytic_activity molecular_transducer_activity
gi|426257166|ref|XP_004022205.1|	PREDICTED: PDZ domain-containing protein 11 [Ovis aries]|426257166|ref|XP_004022205.1|		cell cell_part extracellular_region membrane membrane_part	binding
gi|426242457|ref|XP_004015089.1|	PREDICTED: CCR4-NOT transcription complex subunit 1 [Ovis aries]|426242457|ref|XP_004015089.1|	biological_regulation cellular_process metabolic_process regulation_of_biological_process	cell cell_part macromolecular_complex membrane organelle organelle_part	binding
gi|187607501|ref|NP_001119820.1|	serum paraoxonase/arylesterase 2 precursor [Ovis aries] >gi|182382502|gb|ACB87533.1| celiac disease 2 [Ovis aries]|187607501|ref|NP_001119820.1|	cellular_process metabolic_process	cell cell_part extracellular_region membrane	binding catalytic_activity
gi|75053124|sp|Q6XUZ5.1|IDHC_SHEEP	RecName: Full=Isocitrate dehydrogenase [NADP] cytoplasmic	cellular_process metabolic_process response_to_stimulus	cell cell_part membrane-enclosed_lumen organelle organelle_part	binding catalytic_activity
gi|426225790|ref|XP_004007045.1|	PREDICTED: SUN domain-containing protein 2 isoform 1 [Ovis aries]|426225790|ref|XP_004007045.1|	biological_regulation cellular_process establishment_of_localization localization locomotion positive_regulation_of_biological_process regulation_of_biological_process single-organism_process	cell cell_part membrane membrane-enclosed_lumen organelle organelle_part
gi|426254625|ref|XP_004020977.1|	PREDICTED: transforming growth factor beta-1-induced transcript 1 protein isoform 1 [Ovis aries]|426254625|ref|XP_004020977.1|	biological_adhesion biological_regulation cellular_component_organization_or_biogenesis cellular_process developmental_process metabolic_process multicellular_organismal_process negative_regulation_of_biological_process positive_regulation_of_biological_process regulation_of_biological_process response_to_stimulus signaling single-organism_process	cell cell_junction cell_part extracellular_matrix membrane-enclosed_lumen organelle organelle_part	binding protein_binding_transcription_factor_activity
gi|426223124|ref|XP_004023741.1|	PREDICTED: LOW QUALITY PROTEIN: 14-3-3 protein theta [Ovis aries]|426223124|ref|XP_004023741.1|	biological_regulation cellular_process establishment_of_localization localization metabolic_process negative_regulation_of_biological_process regulation_of_biological_process response_to_stimulus signaling single-organism_process	cell cell_part macromolecular_complex membrane-enclosed_lumen organelle organelle_part	binding catalytic_activity
gi|426233772|ref|XP_004010888.1|	PREDICTED: CTD small phosphatase-like protein 2 [Ovis aries]|426233772|ref|XP_004010888.1|	cellular_process metabolic_process		catalytic_activity
gi|426248126|ref|XP_004017816.1|	PREDICTED: signal peptidase complex catalytic subunit SEC11A isoform 1 [Ovis aries]|426248126|ref|XP_004017816.1|	biological_regulation cellular_process establishment_of_localization localization metabolic_process regulation_of_biological_process signaling single-organism_process	cell cell_part membrane membrane_part organelle organelle_part	catalytic_activity
gi|426221531|ref|XP_004004963.1|	PREDICTED: X-ray repair cross-complementing protein 5 [Ovis aries]|426221531|ref|XP_004004963.1|	biological_regulation cellular_process developmental_process immune_system_process metabolic_process multicellular_organismal_process negative_regulation_of_biological_process positive_regulation_of_biological_process regulation_of_biological_process response_to_stimulus single-organism_process	cell cell_part macromolecular_complex membrane-enclosed_lumen organelle organelle_part	binding catalytic_activity
gi|426227372|ref|XP_004007792.1|	PREDICTED: calcium-binding mitochondrial carrier protein Aralar2 [Ovis aries]|426227372|ref|XP_004007792.1|	cellular_process establishment_of_localization localization metabolic_process response_to_stimulus single-organism_process	cell cell_part membrane membrane_part organelle organelle_part	binding transporter_activity
gi|426253140|ref|XP_004020258.1|	PREDICTED: actin-binding LIM protein 1 isoform 1 [Ovis aries]|426253140|ref|XP_004020258.1|	biological_regulation cellular_component_organization_or_biogenesis cellular_process developmental_process locomotion metabolic_process multicellular_organismal_process positive_regulation_of_biological_process regulation_of_biological_process response_to_stimulus single-organism_process	cell cell_part organelle	binding
gi|426217740|ref|XP_004003110.1|	PREDICTED: fetuin-B [Ovis aries]|426217740|ref|XP_004003110.1|		extracellular_region extracellular_region_part	enzyme_regulator_activity
gi|426220545|ref|XP_004004475.1|	PREDICTED: spermine synthase-like [Ovis aries]|426220545|ref|XP_004004475.1|	cellular_process metabolic_process	cell cell_part	catalytic_activity
gi|426219515|ref|XP_004003967.1|	PREDICTED: 6-phosphofructokinase	biological_regulation cellular_component_organization_or_biogenesis cellular_process establishment_of_localization localization metabolic_process negative_regulation_of_biological_process regulation_of_biological_process response_to_stimulus signaling single-organism_process	cell cell_part macromolecular_complex	binding catalytic_activity
gi|166795307|ref|NP_001107658.1|	glucocorticoid receptor [Ovis aries] >gi|165987667|gb|ABY77241.1| glucocorticoid receptor [Ovis aries]|166795307|ref|NP_001107658.1|	biological_regulation cellular_component_organization_or_biogenesis cellular_process developmental_process establishment_of_localization localization metabolic_process multicellular_organismal_process negative_regulation_of_biological_process positive_regulation_of_biological_process regulation_of_biological_process response_to_stimulus rhythmic_process signaling single-organism_process	cell cell_part macromolecular_complex membrane membrane-enclosed_lumen organelle organelle_part synapse synapse_part	binding molecular_transducer_activity nucleic_acid_binding_transcription_factor_activity receptor_activity
gi|426216669|ref|XP_004002580.1|	PREDICTED: protein S100-A16 isoform 2 [Ovis aries] >gi|426216667|ref|XP_004002579.1| PREDICTED: protein S100-A16 isoform 1 [Ovis aries]|426216669|ref|XP_004002580.1|	response_to_stimulus	cell cell_part membrane membrane-enclosed_lumen organelle organelle_part	binding
gi|426239323|ref|XP_004013572.1|	PREDICTED: 60S ribosomal protein L38 [Ovis aries]|426239323|ref|XP_004013572.1|	cellular_component_organization_or_biogenesis cellular_process developmental_process establishment_of_localization localization metabolic_process multi-organism_process multicellular_organismal_process reproduction reproductive_process single-organism_process	cell cell_part macromolecular_complex organelle organelle_part	binding structural_molecule_activity
gi|426232658|ref|XP_004010338.1|	PREDICTED: CD276 antigen [Ovis aries]|426232658|ref|XP_004010338.1|	biological_regulation cellular_process developmental_process immune_system_process metabolic_process multicellular_organismal_process negative_regulation_of_biological_process positive_regulation_of_biological_process regulation_of_biological_process response_to_stimulus single-organism_process	cell cell_part membrane membrane_part	binding
gi|426234813|ref|XP_004011386.1|	PREDICTED: pantetheinase isoform 1 [Ovis aries]|426234813|ref|XP_004011386.1|	biological_adhesion biological_regulation cellular_process developmental_process immune_system_process metabolic_process multicellular_organismal_process positive_regulation_of_biological_process regulation_of_biological_process response_to_stimulus single-organism_process	cell cell_part membrane membrane_part	catalytic_activity
gi|165940892|gb|ABY75291.1|	ribosomal protein L6 [Ovis aries]|165940892|gb|ABY75291.1|	cellular_process metabolic_process	cell cell_part macromolecular_complex organelle organelle_part	structural_molecule_activity
gi|426218282|ref|XP_004003378.1|	PREDICTED: signal recognition particle receptor subunit beta [Ovis aries]|426218282|ref|XP_004003378.1|	biological_regulation cellular_process establishment_of_localization localization metabolic_process positive_regulation_of_biological_process regulation_of_biological_process response_to_stimulus signaling single-organism_process	cell cell_part membrane membrane_part organelle organelle_part	binding
gi|426238843|ref|XP_004013351.1|	PREDICTED: phosphoribosylformylglycinamidine synthase-like	cellular_process metabolic_process		catalytic_activity
gi|426243101|ref|XP_004015402.1|	PREDICTED: 60S ribosomal protein L18 [Ovis aries]|426243101|ref|XP_004015402.1|	biological_regulation cellular_component_organization_or_biogenesis cellular_process establishment_of_localization localization metabolic_process multi-organism_process regulation_of_biological_process reproduction reproductive_process single-organism_process	cell cell_part macromolecular_complex organelle organelle_part	binding nucleic_acid_binding_transcription_factor_activity structural_molecule_activity
gi|426228031|ref|XP_004008118.1|	PREDICTED: coatomer subunit gamma-2 [Ovis aries]|426228031|ref|XP_004008118.1|	cellular_process establishment_of_localization localization single-organism_process	cell cell_part macromolecular_complex membrane membrane_part organelle organelle_part	structural_molecule_activity
gi|426224325|ref|XP_004006322.1|	PREDICTED: coatomer subunit zeta-1 [Ovis aries]|426224325|ref|XP_004006322.1|	cellular_component_organization_or_biogenesis cellular_process developmental_process establishment_of_localization localization multicellular_organismal_process single-organism_process	cell cell_part macromolecular_complex membrane membrane_part organelle organelle_part
gi|168693445|ref|NP_001108238.1|	glutathione S-transferase A1 [Ovis aries] >gi|166714258|gb|ABY87908.1| glutathione S-transferase A1 [Ovis aries]|168693445|ref|NP_001108238.1|	cellular_process metabolic_process	cell cell_part	catalytic_activity
gi|426237222|ref|XP_004012560.1|	PREDICTED: flotillin-2 [Ovis aries]|426237222|ref|XP_004012560.1|	biological_adhesion cellular_process developmental_process multicellular_organismal_process single-organism_process	cell cell_part macromolecular_complex membrane membrane_part organelle organelle_part	binding
gi|426257857|ref|XP_004022538.1|	PREDICTED: heterogeneous nuclear ribonucleoprotein H2 [Ovis aries]|426257857|ref|XP_004022538.1|	biological_regulation cellular_process metabolic_process regulation_of_biological_process	cell cell_part macromolecular_complex membrane-enclosed_lumen organelle organelle_part	binding
gi|426228876|ref|XP_004008522.1|	PREDICTED: ATP-dependent RNA helicase DDX39A [Ovis aries]|426228876|ref|XP_004008522.1|	cellular_process establishment_of_localization localization metabolic_process single-organism_process	cell cell_part organelle	binding catalytic_activity
gi|426225354|ref|XP_004006831.1|	PREDICTED: 40S ribosomal protein S3a-like [Ovis aries]|426225354|ref|XP_004006831.1|	biological_regulation cellular_component_organization_or_biogenesis cellular_process developmental_process establishment_of_localization localization metabolic_process multi-organism_process positive_regulation_of_biological_process regulation_of_biological_process reproduction reproductive_process single-organism_process	cell cell_part macromolecular_complex membrane-enclosed_lumen organelle organelle_part	binding structural_molecule_activity
gi|426218302|ref|XP_004003388.1|	PREDICTED: dnaJ homolog subfamily C member 13 [Ovis aries]|426218302|ref|XP_004003388.1|			binding
gi|426257262|ref|XP_004022248.1|	PREDICTED: ATP-binding cassette sub-family B member 7	biological_regulation cellular_process establishment_of_localization localization single-organism_process	cell cell_part membrane membrane_part organelle organelle_part	binding catalytic_activity transporter_activity
gi|426257212|ref|XP_004022226.1|	PREDICTED: UDP-N-acetylglucosamine--peptide N-acetylglucosaminyltransferase 110 kDa subunit isoform 1 [Ovis aries]|426257212|ref|XP_004022226.1|	biological_regulation cellular_component_organization_or_biogenesis cellular_process developmental_process immune_system_process metabolic_process multicellular_organismal_process positive_regulation_of_biological_process regulation_of_biological_process response_to_stimulus signaling single-organism_process	cell cell_part macromolecular_complex membrane membrane-enclosed_lumen organelle organelle_part	binding catalytic_activity enzyme_regulator_activity
gi|57164373|ref|NP_001009376.1|	serum albumin precursor [Ovis aries] >gi|113582|sp|P14639.1|ALBU_SHEEP RecName: Full=Serum albumin	biological_regulation cell_killing cellular_process establishment_of_localization localization multi-organism_process negative_regulation_of_biological_process regulation_of_biological_process response_to_stimulus single-organism_process	cell cell_part extracellular_region extracellular_region_part macromolecular_complex	binding
gi|426230500|ref|XP_004009309.1|	PREDICTED: glutaryl-CoA dehydrogenase	cellular_process metabolic_process	cell cell_part membrane membrane-enclosed_lumen organelle organelle_part	binding catalytic_activity
gi|426221488|ref|XP_004004942.1|	PREDICTED: lanC-like protein 1 [Ovis aries]|426221488|ref|XP_004004942.1|	biological_regulation cellular_process regulation_of_biological_process response_to_stimulus signaling single-organism_process	cell cell_part membrane membrane_part organelle	binding catalytic_activity molecular_transducer_activity receptor_activity
gi|426247935|ref|XP_004017725.1|	PREDICTED: protein phosphatase 1F [Ovis aries]|426247935|ref|XP_004017725.1|	biological_adhesion biological_regulation cellular_process locomotion metabolic_process negative_regulation_of_biological_process positive_regulation_of_biological_process regulation_of_biological_process response_to_stimulus single-organism_process	cell cell_part macromolecular_complex	catalytic_activity
gi|426228443|ref|XP_004008316.1|	PREDICTED: vacuolar protein sorting-associated protein 41 homolog [Ovis aries]|426228443|ref|XP_004008316.1|	cellular_process establishment_of_localization localization single-organism_process	cell cell_part macromolecular_complex membrane membrane_part organelle organelle_part	binding
gi|223633908|ref|NP_001138660.1|	NADH dehydrogenase [ubiquinone] 1 alpha subcomplex subunit 12 [Ovis aries] >gi|222092839|gb|ACM43301.1| 13kDa differentiation-associated protein [Ovis aries]|223633908|ref|NP_001138660.1|	cellular_process establishment_of_localization localization metabolic_process response_to_stimulus	cell cell_part macromolecular_complex membrane membrane_part organelle organelle_part	catalytic_activity electron_carrier_activity
gi|426246985|ref|XP_004017267.1|	PREDICTED: methylmalonic aciduria type A protein	cellular_process metabolic_process	cell cell_part membrane membrane_part organelle	binding catalytic_activity transporter_activity
gi|426225319|ref|XP_004006814.1|	PREDICTED: serine/threonine-protein kinase 38-like [Ovis aries]|426225319|ref|XP_004006814.1|	biological_regulation cellular_component_organization_or_biogenesis cellular_process metabolic_process regulation_of_biological_process response_to_stimulus signaling single-organism_process	cell cell_part membrane membrane-enclosed_lumen organelle organelle_part	binding catalytic_activity
gi|58294192|gb|AAW70036.1|	coatomer protein complex subunit gamma 2 [Ovis aries]|58294192|gb|AAW70036.1|	cellular_component_organization_or_biogenesis cellular_process establishment_of_localization localization single-organism_process	cell cell_part macromolecular_complex membrane membrane_part organelle organelle_part	structural_molecule_activity
gi|218783556|ref|NP_001136366.1|	mitogen-activated protein kinase 14 [Ovis aries] >gi|213688841|gb|ACJ53936.1| mitogen-activated protein kinase 14 isoform 1 [Ovis aries]|218783556|ref|NP_001136366.1|	biological_regulation cellular_component_organization_or_biogenesis cellular_process developmental_process immune_system_process locomotion metabolic_process multi-organism_process multicellular_organismal_process positive_regulation_of_biological_process regulation_of_biological_process response_to_stimulus signaling single-organism_process	cell cell_part macromolecular_complex membrane-enclosed_lumen organelle organelle_part	binding catalytic_activity molecular_transducer_activity
gi|426250339|ref|XP_004018894.1|	PREDICTED: exportin-5 [Ovis aries]|426250339|ref|XP_004018894.1|	biological_regulation cellular_process establishment_of_localization localization metabolic_process negative_regulation_of_biological_process regulation_of_biological_process single-organism_process	cell cell_part membrane-enclosed_lumen organelle organelle_part	binding transporter_activity
gi|426215292|ref|XP_004001908.1|	PREDICTED: prolyl 3-hydroxylase 1 [Ovis aries]|426215292|ref|XP_004001908.1|	biological_regulation cellular_component_organization_or_biogenesis cellular_process growth multicellular_organismal_process negative_regulation_of_biological_process regulation_of_biological_process single-organism_process	cell cell_part extracellular_matrix extracellular_region extracellular_region_part membrane-enclosed_lumen organelle organelle_part	binding catalytic_activity
gi|426239744|ref|XP_004013779.1|	PREDICTED: DNA fragmentation factor subunit alpha [Ovis aries]|426239744|ref|XP_004013779.1|	cellular_process single-organism_process	cell cell_part
gi|426247274|ref|XP_004017411.1|	PREDICTED: actin-related protein 2/3 complex subunit 3 [Ovis aries]|426247274|ref|XP_004017411.1|	biological_regulation cellular_component_organization_or_biogenesis cellular_process regulation_of_biological_process single-organism_process	cell cell_part macromolecular_complex organelle organelle_part	binding structural_molecule_activity
gi|426238883|ref|XP_004013368.1|	PREDICTED: centromere protein V [Ovis aries]|426238883|ref|XP_004013368.1|	biological_regulation cellular_component_organization_or_biogenesis cellular_process localization locomotion metabolic_process positive_regulation_of_biological_process regulation_of_biological_process single-organism_process	cell cell_part macromolecular_complex membrane-enclosed_lumen organelle organelle_part	catalytic_activity
gi|426236049|ref|XP_004011987.1|	PREDICTED: protein EFR3 homolog A [Ovis aries]|426236049|ref|XP_004011987.1|		cell cell_part membrane
gi|426219139|ref|XP_004003787.1|	PREDICTED: uncharacterized protein LOC101112021 [Ovis aries]|426219139|ref|XP_004003787.1|		cell cell_part macromolecular_complex membrane membrane_part	binding transporter_activity
gi|426251188|ref|XP_004019309.1|	PREDICTED: LOW QUALITY PROTEIN: valine--tRNA ligase [Ovis aries]|426251188|ref|XP_004019309.1|	cellular_process metabolic_process	cell cell_part organelle	binding catalytic_activity
gi|426254999|ref|XP_004021155.1|	PREDICTED: nucleoside diphosphate kinase 3 [Ovis aries]|426254999|ref|XP_004021155.1|	biological_regulation cellular_process metabolic_process positive_regulation_of_biological_process regulation_of_biological_process single-organism_process	cell cell_part organelle	binding catalytic_activity
gi|426222834|ref|XP_004005587.1|	PREDICTED: LOW QUALITY PROTEIN: E3 ubiquitin-protein ligase UBR4 [Ovis aries]|426222834|ref|XP_004005587.1|		cell cell_part membrane membrane_part organelle	binding catalytic_activity
gi|426243121|ref|XP_004015412.1|	PREDICTED: apoptosis regulator BAX isoform 1 [Ovis aries]|426243121|ref|XP_004015412.1|	biological_regulation cellular_component_organization_or_biogenesis cellular_process developmental_process establishment_of_localization immune_system_process localization locomotion metabolic_process multi-organism_process multicellular_organismal_process negative_regulation_of_biological_process positive_regulation_of_biological_process regulation_of_biological_process reproduction reproductive…	cell cell_part macromolecular_complex membrane membrane_part organelle organelle_part	binding enzyme_regulator_activity molecular_transducer_activity nucleic_acid_binding_transcription_factor_activity protein_binding_transcription_factor_activity receptor_activity transporter_activity
gi|426228900|ref|XP_004008533.1|	PREDICTED: calreticulin [Ovis aries]|426228900|ref|XP_004008533.1|	biological_regulation cellular_component_organization_or_biogenesis cellular_process developmental_process establishment_of_localization immune_system_process localization metabolic_process multicellular_organismal_process negative_regulation_of_biological_process positive_regulation_of_biological_process regulation_of_biological_process reproduction reproductive_process response_to_stimulus sign…	cell cell_part extracellular_matrix extracellular_region extracellular_region_part macromolecular_complex membrane membrane_part membrane-enclosed_lumen organelle organelle_part	binding
gi|426216997|ref|XP_004002740.1|	PREDICTED: LOW QUALITY PROTEIN: NADH dehydrogenase [ubiquinone] iron-sulfur protein 2	cellular_process metabolic_process response_to_stimulus	cell cell_part macromolecular_complex membrane membrane_part organelle organelle_part	binding catalytic_activity
gi|426242109|ref|XP_004014919.1|	PREDICTED: phosphorylated CTD-interacting factor 1 [Ovis aries]|426242109|ref|XP_004014919.1|	biological_regulation cellular_process metabolic_process regulation_of_biological_process	cell cell_part organelle
gi|426246915|ref|XP_004017232.1|	PREDICTED: fibrinogen alpha chain [Ovis aries]|426246915|ref|XP_004017232.1|	biological_regulation cellular_process establishment_of_localization localization multicellular_organismal_process response_to_stimulus single-organism_process	cell cell_part extracellular_region extracellular_region_part membrane membrane_part membrane-enclosed_lumen organelle organelle_part	binding
gi|426240547|ref|XP_004014160.1|	PREDICTED: zinc transporter 1 [Ovis aries]|426240547|ref|XP_004014160.1|	biological_regulation cellular_process developmental_process establishment_of_localization localization multicellular_organismal_process negative_regulation_of_biological_process regulation_of_biological_process single-organism_process	cell cell_part membrane membrane_part	transporter_activity
gi|426216112|ref|XP_004002311.1|	PREDICTED: syntaxin-binding protein 3 [Ovis aries]|426216112|ref|XP_004002311.1|	biological_adhesion biological_regulation cellular_process establishment_of_localization immune_system_process localization multicellular_organismal_process negative_regulation_of_biological_process regulation_of_biological_process response_to_stimulus single-organism_process	cell cell_part membrane membrane_part membrane-enclosed_lumen organelle organelle_part	binding
gi|426237250|ref|XP_004012574.1|	PREDICTED: bleomycin hydrolase [Ovis aries]|426237250|ref|XP_004012574.1|	cellular_process immune_system_process metabolic_process response_to_stimulus	cell cell_part organelle	binding catalytic_activity
gi|426243165|ref|XP_004015431.1|	PREDICTED: proline-rich AKT1 substrate 1 [Ovis aries]|426243165|ref|XP_004015431.1|	biological_regulation cellular_component_organization_or_biogenesis cellular_process metabolic_process negative_regulation_of_biological_process regulation_of_biological_process response_to_stimulus signaling single-organism_process	cell cell_part macromolecular_complex	binding
gi|426228947|ref|XP_004008556.1|	PREDICTED: peptidyl-prolyl cis-trans isomerase NIMA-interacting 1 [Ovis aries]|426228947|ref|XP_004008556.1|	biological_regulation cellular_component_organization_or_biogenesis cellular_process immune_system_process localization locomotion metabolic_process multicellular_organismal_process negative_regulation_of_biological_process positive_regulation_of_biological_process regulation_of_biological_process response_to_stimulus signaling single-organism_process	cell cell_part membrane-enclosed_lumen organelle organelle_part	binding catalytic_activity
gi|426237406|ref|XP_004012652.1|	PREDICTED: sperm-associated antigen 7 [Ovis aries]|426237406|ref|XP_004012652.1|		cell cell_part organelle	binding
gi|426242065|ref|XP_004014898.1|	PREDICTED: polyadenylate-binding protein 1-like [Ovis aries]|426242065|ref|XP_004014898.1|			binding
gi|426219819|ref|XP_004004115.1|	PREDICTED: serine palmitoyltransferase 1 [Ovis aries]|426219819|ref|XP_004004115.1|	cellular_process metabolic_process	cell cell_part macromolecular_complex membrane membrane_part organelle organelle_part	binding catalytic_activity
gi|426244373|ref|XP_004015997.1|	PREDICTED: transcription intermediary factor 1-beta [Ovis aries]|426244373|ref|XP_004015997.1|	biological_regulation cellular_component_organization_or_biogenesis cellular_process developmental_process growth metabolic_process multicellular_organismal_process negative_regulation_of_biological_process positive_regulation_of_biological_process regulation_of_biological_process response_to_stimulus single-organism_process	cell cell_part membrane-enclosed_lumen organelle organelle_part	binding catalytic_activity nucleic_acid_binding_transcription_factor_activity protein_binding_transcription_factor_activity
gi|426215474|ref|XP_004001997.1|	PREDICTED: UMP-CMP kinase [Ovis aries]|426215474|ref|XP_004001997.1|	cellular_process metabolic_process	cell cell_part organelle	binding catalytic_activity
gi|426230614|ref|XP_004009361.1|	PREDICTED: neuropathy target esterase [Ovis aries]|426230614|ref|XP_004009361.1|	cellular_process developmental_process metabolic_process multicellular_organismal_process single-organism_process	cell cell_part membrane membrane_part organelle organelle_part	catalytic_activity
gi|426230282|ref|XP_004009205.1|	PREDICTED: inositol-3-phosphate synthase 1 [Ovis aries]|426230282|ref|XP_004009205.1|	cellular_process metabolic_process	cell cell_part	binding catalytic_activity
gi|57164217|ref|NP_001009447.1|	transcriptional activator protein Pur-alpha [Ovis aries] >gi|9652255|gb|AAF91464.1|AF282406_1 DNA binding protein pur-alpha [Ovis aries]|57164217|ref|NP_001009447.1|	biological_regulation cellular_process developmental_process metabolic_process multicellular_organismal_process negative_regulation_of_biological_process positive_regulation_of_biological_process regulation_of_biological_process single-organism_process	cell cell_part macromolecular_complex membrane-enclosed_lumen organelle organelle_part	binding nucleic_acid_binding_transcription_factor_activity translation_regulator_activity
gi|426228356|ref|XP_004008277.1|	PREDICTED: armadillo repeat-containing protein 10 [Ovis aries]|426228356|ref|XP_004008277.1|	biological_regulation growth regulation_of_biological_process	cell cell_part membrane membrane_part organelle organelle_part
gi|426219999|ref|XP_004004205.1|	PREDICTED: bifunctional epoxide hydrolase 2 [Ovis aries]|426219999|ref|XP_004004205.1|	biological_regulation cellular_process metabolic_process multicellular_organismal_process positive_regulation_of_biological_process regulation_of_biological_process response_to_stimulus single-organism_process	cell cell_junction cell_part membrane-enclosed_lumen organelle organelle_part	binding catalytic_activity
gi|426215222|ref|XP_004001873.1|	PREDICTED: NADH dehydrogenase [ubiquinone] iron-sulfur protein 5 [Ovis aries]|426215222|ref|XP_004001873.1|	cellular_component_organization_or_biogenesis cellular_process metabolic_process single-organism_process	cell cell_part membrane membrane_part membrane-enclosed_lumen organelle organelle_part
gi|426255706|ref|XP_004021489.1|	PREDICTED: proactivator polypeptide isoform 1 [Ovis aries]|426255706|ref|XP_004021489.1|	biological_regulation cellular_component_organization_or_biogenesis cellular_process developmental_process establishment_of_localization growth localization metabolic_process multicellular_organismal_process positive_regulation_of_biological_process regulation_of_biological_process reproduction reproductive_process response_to_stimulus signaling single-organism_process	cell cell_part extracellular_matrix extracellular_matrix_part extracellular_region extracellular_region_part membrane membrane_part membrane-enclosed_lumen organelle organelle_part	binding enzyme_regulator_activity transporter_activity
gi|426220021|ref|XP_004004216.1|	PREDICTED: dihydropyrimidinase-related protein 2 isoform 1 [Ovis aries]|426220021|ref|XP_004004216.1|	biological_regulation cellular_component_organization_or_biogenesis cellular_process developmental_process establishment_of_localization growth localization locomotion metabolic_process multicellular_organismal_process positive_regulation_of_biological_process regulation_of_biological_process response_to_stimulus signaling single-organism_process	cell cell_part macromolecular_complex organelle synapse synapse_part	binding catalytic_activity
gi|426257178|ref|XP_004023246.1|	PREDICTED: LOW QUALITY PROTEIN: sorting nexin-12-like [Ovis aries]|426257178|ref|XP_004023246.1|	cellular_process establishment_of_localization localization single-organism_process	membrane	binding
gi|261244950|ref|NP_001159659.1|	metalloproteinase inhibitor 3 precursor [Ovis aries] >gi|256665351|gb|ACV04821.1| metallopeptidase inhibitor 3 [Ovis aries]|261244950|ref|NP_001159659.1|	biological_regulation cellular_process developmental_process growth metabolic_process multicellular_organismal_process negative_regulation_of_biological_process positive_regulation_of_biological_process regulation_of_biological_process response_to_stimulus single-organism_process	cell cell_part extracellular_matrix extracellular_matrix_part extracellular_region extracellular_region_part	binding enzyme_regulator_activity
gi|410066852|gb|AFV58067.1|	serpin peptidase inhibitor clade H member 1 [Ovis aries]|410066852|gb|AFV58067.1|	biological_regulation cellular_component_organization_or_biogenesis cellular_process metabolic_process multicellular_organismal_process regulation_of_biological_process single-organism_process	cell cell_part membrane-enclosed_lumen organelle organelle_part	binding enzyme_regulator_activity
gi|426255986|ref|XP_004021628.1|	PREDICTED: LOW QUALITY PROTEIN: conserved oligomeric Golgi complex subunit 2 [Ovis aries]|426255986|ref|XP_004021628.1|	cellular_component_organization_or_biogenesis cellular_process establishment_of_localization localization metabolic_process single-organism_process	cell cell_part macromolecular_complex membrane organelle organelle_part	binding transporter_activity
gi|525507136|ref|NP_001267605.1|	programmed cell death 10 [Ovis aries] >gi|471271622|gb|AGI15469.1| programmed cell death 10 [Ovis aries]|525507136|ref|NP_001267605.1|	biological_regulation cellular_process developmental_process metabolic_process multicellular_organismal_process negative_regulation_of_biological_process positive_regulation_of_biological_process regulation_of_biological_process response_to_stimulus signaling single-organism_process	cell cell_part membrane organelle organelle_part	binding
gi|426258545|ref|XP_004022870.1|	PREDICTED: LOW QUALITY PROTEIN: complement C3	biological_regulation cellular_component_organization_or_biogenesis cellular_process developmental_process establishment_of_localization growth immune_system_process localization locomotion metabolic_process multicellular_organismal_process positive_regulation_of_biological_process regulation_of_biological_process response_to_stimulus signaling single-organism_process	extracellular_region extracellular_region_part	binding enzyme_regulator_activity
gi|355526041|gb|AET05819.1|	ciliary neurotrophic factor receptor [Ovis aries]|355526041|gb|AET05819.1|	biological_regulation cellular_process developmental_process multi-organism_process multicellular_organismal_process negative_regulation_of_biological_process positive_regulation_of_biological_process regulation_of_biological_process reproduction reproductive_process response_to_stimulus signaling single-organism_process	cell cell_part extracellular_region extracellular_region_part macromolecular_complex membrane membrane_part	binding molecular_transducer_activity receptor_activity
gi|426217325|ref|XP_004002904.1|	PREDICTED: ADP-ribosylation factor-like protein 6 isoform 3 [Ovis aries] >gi|426217323|ref|XP_004002903.1| PREDICTED: ADP-ribosylation factor-like protein 6 isoform 2 [Ovis aries] >gi|426217321|ref|XP_004002902.1| PREDICTED: ADP-ribosylation factor-|426217325|ref|XP_004002904.1|	biological_regulation cellular_component_organization_or_biogenesis cellular_process developmental_process establishment_of_localization localization metabolic_process multicellular_organismal_process regulation_of_biological_process response_to_stimulus signaling single-organism_process	cell cell_part macromolecular_complex membrane membrane_part organelle organelle_part	binding
gi|426231301|ref|XP_004009678.1|	PREDICTED: oligosaccharyltransferase complex subunit OSTC isoform 1 [Ovis aries]|426231301|ref|XP_004009678.1|	biological_regulation cellular_process developmental_process establishment_of_localization growth localization metabolic_process multicellular_organismal_process negative_regulation_of_biological_process positive_regulation_of_biological_process regulation_of_biological_process response_to_stimulus signaling single-organism_process	cell cell_part extracellular_region extracellular_region_part macromolecular_complex membrane membrane_part organelle organelle_part	binding catalytic_activity
gi|426243097|ref|XP_004015400.1|	PREDICTED: glutamate-rich WD repeat-containing protein 1 [Ovis aries]|426243097|ref|XP_004015400.1|		cell cell_part membrane-enclosed_lumen organelle organelle_part
gi|426249791|ref|XP_004018632.1|	PREDICTED: xylulose kinase [Ovis aries]|426249791|ref|XP_004018632.1|	cellular_process metabolic_process		binding catalytic_activity
gi|426220048|ref|XP_004004229.1|	PREDICTED: neurofilament medium polypeptide [Ovis aries]|426220048|ref|XP_004004229.1|	biological_regulation cellular_component_organization_or_biogenesis cellular_process developmental_process establishment_of_localization localization multicellular_organismal_process regulation_of_biological_process single-organism_process	cell cell_part macromolecular_complex organelle organelle_part synapse	structural_molecule_activity
gi|426229540|ref|XP_004008848.1|	PREDICTED: serine/threonine-protein phosphatase 2A catalytic subunit alpha isoform [Ovis aries]|426229540|ref|XP_004008848.1|	biological_adhesion biological_regulation cellular_component_organization_or_biogenesis cellular_process developmental_process growth metabolic_process multicellular_organismal_process negative_regulation_of_biological_process positive_regulation_of_biological_process regulation_of_biological_process reproduction response_to_stimulus signaling single-organism_process	cell cell_part macromolecular_complex membrane organelle organelle_part	binding catalytic_activity
gi|426217654|ref|XP_004003068.1|	PREDICTED: disks large homolog 1 isoform 1 [Ovis aries]|426217654|ref|XP_004003068.1|	biological_adhesion biological_regulation cellular_component_organization_or_biogenesis cellular_process developmental_process immune_system_process localization locomotion metabolic_process multi-organism_process multicellular_organismal_process negative_regulation_of_biological_process positive_regulation_of_biological_process regulation_of_biological_process reproduction reproductive_process r…	cell cell_junction cell_part macromolecular_complex membrane membrane_part organelle organelle_part synapse synapse_part	binding catalytic_activity channel_regulator_activity structural_molecule_activity
gi|426217798|ref|XP_004003139.1|	PREDICTED: 26S proteasome non-ATPase regulatory subunit 2 [Ovis aries]|426217798|ref|XP_004003139.1|	biological_regulation cellular_process immune_system_process metabolic_process multi-organism_process negative_regulation_of_biological_process positive_regulation_of_biological_process regulation_of_biological_process response_to_stimulus signaling single-organism_process	cell cell_part macromolecular_complex membrane-enclosed_lumen organelle organelle_part	binding enzyme_regulator_activity
gi|426248500|ref|XP_004018001.1|	PREDICTED: thyroid receptor-interacting protein 11 [Ovis aries]|426248500|ref|XP_004018001.1|	cellular_process establishment_of_localization localization metabolic_process single-organism_process	cell cell_part membrane organelle	binding protein_binding_transcription_factor_activity
gi|426230620|ref|XP_004009364.1|	PREDICTED: syntaxin-binding protein 2 [Ovis aries]|426230620|ref|XP_004009364.1|	biological_regulation cell_killing cellular_process establishment_of_localization immune_system_process localization positive_regulation_of_biological_process regulation_of_biological_process response_to_stimulus single-organism_process	cell cell_part macromolecular_complex membrane membrane_part organelle	binding
gi|426222810|ref|XP_004005575.1|	PREDICTED: cytidine deaminase [Ovis aries]|426222810|ref|XP_004005575.1|	biological_regulation cellular_component_organization_or_biogenesis cellular_process growth metabolic_process negative_regulation_of_biological_process regulation_of_biological_process response_to_stimulus signaling single-organism_process	cell cell_part extracellular_region	binding catalytic_activity
gi|426252416|ref|XP_004019910.1|	PREDICTED: neutral alpha-glucosidase AB [Ovis aries]|426252416|ref|XP_004019910.1|	cellular_process metabolic_process	cell cell_part macromolecular_complex membrane-enclosed_lumen organelle organelle_part	binding catalytic_activity
gi|223633906|ref|NP_001138659.1|	cytochrome b-c1 complex subunit 6	cellular_component_organization_or_biogenesis cellular_process metabolic_process	cell cell_part macromolecular_complex membrane membrane_part organelle organelle_part	binding catalytic_activity transporter_activity
gi|426232045|ref|XP_004010046.1|	PREDICTED: complement C1q tumor necrosis factor-related protein 7 isoform 1 [Ovis aries]|426232045|ref|XP_004010046.1|		extracellular_region extracellular_region_part
gi|426227875|ref|XP_004008040.1|	PREDICTED: biliverdin reductase A [Ovis aries]|426227875|ref|XP_004008040.1|	cellular_process metabolic_process	cell cell_part	binding catalytic_activity
gi|426231941|ref|XP_004009995.1|	PREDICTED: enolase-phosphatase E1 [Ovis aries]|426231941|ref|XP_004009995.1|	cellular_process metabolic_process	cell cell_part organelle	binding catalytic_activity
gi|426222561|ref|XP_004005457.1|	PREDICTED: cytochrome P450 20A1-like [Ovis aries]|426222561|ref|XP_004005457.1|		membrane membrane_part	binding catalytic_activity electron_carrier_activity
gi|426219799|ref|XP_004004105.1|	PREDICTED: spindlin-1 [Ovis aries]|426219799|ref|XP_004004105.1|	cellular_process developmental_process establishment_of_localization localization multicellular_organismal_process reproduction reproductive_process single-organism_process	cell cell_part macromolecular_complex membrane membrane_part organelle organelle_part	binding
gi|240849241|ref|NP_001155359.1|	aspartyl-tRNA synthetase	cellular_component_organization_or_biogenesis cellular_process metabolic_process	cell cell_part macromolecular_complex	binding catalytic_activity
gi|426217916|ref|XP_004003196.1|	PREDICTED: neutral cholesterol ester hydrolase 1 isoform 1 [Ovis aries]|426217916|ref|XP_004003196.1|	cellular_process metabolic_process response_to_stimulus single-organism_process	cell cell_part membrane membrane_part organelle	binding catalytic_activity
gi|57164313|ref|NP_001009287.1|	galectin 1 [Ovis aries] >gi|47779226|gb|AAT38511.1| galectin-1 [Ovis aries]|57164313|ref|NP_001009287.1|	biological_adhesion biological_regulation cellular_component_organization_or_biogenesis cellular_process developmental_process multicellular_organismal_process negative_regulation_of_biological_process positive_regulation_of_biological_process regulation_of_biological_process response_to_stimulus signaling single-organism_process	cell cell_part extracellular_matrix extracellular_region extracellular_region_part organelle	binding molecular_transducer_activity
gi|426236341|ref|XP_004012128.1|	PREDICTED: acyl carrier protein	cellular_process metabolic_process	cell cell_part macromolecular_complex membrane membrane_part membrane-enclosed_lumen organelle organelle_part	binding catalytic_activity
gi|426257733|ref|XP_004022477.1|	PREDICTED: collagen alpha-5(IV) chain isoform 1 [Ovis aries]|426257733|ref|XP_004022477.1|	cellular_component_organization_or_biogenesis cellular_process developmental_process locomotion multicellular_organismal_process response_to_stimulus single-organism_process	cell cell_part extracellular_matrix extracellular_matrix_part extracellular_region extracellular_region_part membrane-enclosed_lumen organelle organelle_part
gi|426222730|ref|XP_004005537.1|	PREDICTED: syntaxin-12 [Ovis aries]|426222730|ref|XP_004005537.1|	biological_regulation cellular_process establishment_of_localization localization metabolic_process regulation_of_biological_process single-organism_process	cell cell_part membrane membrane_part organelle	binding
gi|426215246|ref|XP_004001885.1|	PREDICTED: palmitoyl-protein thioesterase 1 isoform 1 [Ovis aries]|426215246|ref|XP_004001885.1|	biological_regulation cellular_component_organization_or_biogenesis cellular_process developmental_process establishment_of_localization growth localization metabolic_process multicellular_organismal_process negative_regulation_of_biological_process positive_regulation_of_biological_process regulation_of_biological_process response_to_stimulus signaling single-organism_process	cell cell_part extracellular_region extracellular_region_part membrane membrane_part organelle synapse synapse_part	catalytic_activity
gi|187607485|ref|NP_001119818.1|	lysosomal acid lipase/cholesteryl ester hydrolase precursor [Ovis aries] >gi|182382504|gb|ACB87534.1| lipase A [Ovis aries]|187607485|ref|NP_001119818.1|	biological_regulation cellular_component_organization_or_biogenesis cellular_process developmental_process metabolic_process multicellular_organismal_process response_to_stimulus single-organism_process	cell cell_part organelle	catalytic_activity
gi|119388076|sp|P62896.2|CYC_SHEEP	RecName: Full=Cytochrome c >gi|426227792|ref|XP_004007999.1| PREDICTED: cytochrome c-like [Ovis aries]|119388076|sp|P62896.2|CYC_SHEEP	biological_regulation cellular_component_organization_or_biogenesis cellular_process metabolic_process positive_regulation_of_biological_process regulation_of_biological_process response_to_stimulus single-organism_process	cell cell_part membrane membrane_part membrane-enclosed_lumen organelle organelle_part	binding electron_carrier_activity
gi|426218182|ref|XP_004003328.1|	PREDICTED: procollagen-lysine	cellular_component_organization_or_biogenesis cellular_process metabolic_process response_to_stimulus single-organism_process	cell cell_part extracellular_matrix extracellular_matrix_part extracellular_region extracellular_region_part membrane membrane_part organelle organelle_part	binding catalytic_activity
gi|426257619|ref|XP_004022423.1|	PREDICTED: inositol polyphosphate 5-phosphatase OCRL-1 [Ovis aries]|426257619|ref|XP_004022423.1|	biological_regulation cellular_component_organization_or_biogenesis cellular_process developmental_process metabolic_process regulation_of_biological_process response_to_stimulus signaling single-organism_process	cell cell_part membrane membrane_part organelle organelle_part	binding catalytic_activity
gi|426245416|ref|XP_004016507.1|	PREDICTED: NADH dehydrogenase [ubiquinone] iron-sulfur protein 3	biological_regulation cellular_component_organization_or_biogenesis cellular_process growth metabolic_process negative_regulation_of_biological_process positive_regulation_of_biological_process regulation_of_biological_process single-organism_process	cell cell_part macromolecular_complex membrane membrane_part organelle organelle_part	binding catalytic_activity electron_carrier_activity
gi|426215394|ref|XP_004001957.1|	PREDICTED: translation initiation factor eIF-2B subunit gamma [Ovis aries]|426215394|ref|XP_004001957.1|	biological_regulation cellular_process developmental_process metabolic_process multicellular_organismal_process negative_regulation_of_biological_process regulation_of_biological_process response_to_stimulus single-organism_process	cell cell_part macromolecular_complex	binding catalytic_activity enzyme_regulator_activity
gi|426238213|ref|XP_004013050.1|	PREDICTED: Golgi SNAP receptor complex member 2 [Ovis aries]|426238213|ref|XP_004013050.1|	establishment_of_localization localization	cell cell_part membrane membrane_part organelle organelle_part
gi|426243950|ref|XP_004015803.1|	PREDICTED: LOW QUALITY PROTEIN: echinoderm microtubule-associated protein-like 2 [Ovis aries]|426243950|ref|XP_004015803.1|		cell cell_part organelle	catalytic_activity
gi|426240727|ref|XP_004014245.1|	PREDICTED: abl interactor 1-like isoform 1 [Ovis aries]|426240727|ref|XP_004014245.1|	biological_regulation cellular_component_organization_or_biogenesis cellular_process developmental_process metabolic_process multicellular_organismal_process negative_regulation_of_biological_process regulation_of_biological_process response_to_stimulus signaling single-organism_process	cell cell_junction cell_part organelle synapse	binding enzyme_regulator_activity
gi|426231317|ref|XP_004009686.1|	PREDICTED: hydroxyacyl-coenzyme A dehydrogenase	biological_regulation cellular_process establishment_of_localization localization metabolic_process negative_regulation_of_biological_process regulation_of_biological_process response_to_stimulus signaling single-organism_process	cell cell_part macromolecular_complex membrane membrane-enclosed_lumen nucleoid organelle organelle_part	binding catalytic_activity
gi|426233770|ref|XP_004010887.1|	PREDICTED: 26S protease regulatory subunit 4 [Ovis aries]|426233770|ref|XP_004010887.1|	biological_regulation cellular_process immune_system_process metabolic_process multi-organism_process negative_regulation_of_biological_process positive_regulation_of_biological_process regulation_of_biological_process response_to_stimulus signaling single-organism_process	cell cell_part macromolecular_complex membrane-enclosed_lumen organelle organelle_part	binding catalytic_activity
gi|426228015|ref|XP_004008110.1|	PREDICTED: transmembrane protein 209 [Ovis aries]|426228015|ref|XP_004008110.1|		membrane membrane_part
gi|426232333|ref|XP_004010183.1|	PREDICTED: peroxisomal acyl-coenzyme A oxidase 3	cellular_process metabolic_process	cell cell_part membrane-enclosed_lumen organelle organelle_part	binding catalytic_activity
gi|426216673|ref|XP_004002582.1|	PREDICTED: interleukin enhancer-binding factor 2 [Ovis aries]|426216673|ref|XP_004002582.1|	biological_regulation cellular_process immune_system_process metabolic_process positive_regulation_of_biological_process regulation_of_biological_process response_to_stimulus	cell cell_part macromolecular_complex membrane-enclosed_lumen organelle organelle_part	binding catalytic_activity
gi|426246616|ref|XP_004017088.1|	PREDICTED: nuclear pore complex protein Nup155 isoform 1 [Ovis aries]|426246616|ref|XP_004017088.1|	biological_regulation cellular_component_organization_or_biogenesis cellular_process establishment_of_localization localization metabolic_process multi-organism_process multicellular_organismal_process regulation_of_biological_process response_to_stimulus signaling single-organism_process	cell cell_part macromolecular_complex membrane membrane_part organelle organelle_part	structural_molecule_activity transporter_activity
gi|426226959|ref|XP_004007600.1|	PREDICTED: ecto-ADP-ribosyltransferase 4 [Ovis aries]|426226959|ref|XP_004007600.1|	cellular_process metabolic_process		catalytic_activity
gi|426226608|ref|XP_004007432.1|	PREDICTED: LOW QUALITY PROTEIN: single-strand selective monofunctional uracil DNA glycosylase [Ovis aries]|426226608|ref|XP_004007432.1|	cellular_process metabolic_process response_to_stimulus single-organism_process	cell cell_part membrane-enclosed_lumen organelle organelle_part	binding catalytic_activity
gi|426253531|ref|XP_004020446.1|	PREDICTED: mitochondrial import inner membrane translocase subunit Tim21 [Ovis aries]|426253531|ref|XP_004020446.1|	cellular_component_organization_or_biogenesis cellular_process establishment_of_localization localization metabolic_process single-organism_process	cell cell_part membrane membrane_part organelle organelle_part
gi|426249405|ref|XP_004018440.1|	PREDICTED: inter-alpha-trypsin inhibitor heavy chain H4 [Ovis aries]|426249405|ref|XP_004018440.1|	biological_regulation metabolic_process regulation_of_biological_process response_to_stimulus	cell cell_part extracellular_region membrane	enzyme_regulator_activity
gi|426222485|ref|XP_004005421.1|	PREDICTED: cytochrome b reductase 1-like [Ovis aries]|426222485|ref|XP_004005421.1|	biological_regulation cellular_process establishment_of_localization localization metabolic_process response_to_stimulus single-organism_process	cell cell_part membrane membrane_part	binding catalytic_activity
gi|426230590|ref|XP_004009350.1|	PREDICTED: histone-arginine methyltransferase CARM1 [Ovis aries]|426230590|ref|XP_004009350.1|	biological_regulation cellular_component_organization_or_biogenesis cellular_process developmental_process growth metabolic_process multi-organism_process multicellular_organismal_process positive_regulation_of_biological_process regulation_of_biological_process reproduction reproductive_process response_to_stimulus signaling single-organism_process	cell cell_part membrane-enclosed_lumen organelle organelle_part	binding catalytic_activity protein_binding_transcription_factor_activity
gi|426238065|ref|XP_004012978.1|	PREDICTED: alpha-N-acetylglucosaminidase isoform 1 [Ovis aries]|426238065|ref|XP_004012978.1|	developmental_process metabolic_process multicellular_organismal_process single-organism_process	cell cell_part membrane-enclosed_lumen organelle organelle_part	catalytic_activity
gi|426240301|ref|XP_004014049.1|	PREDICTED: adenylosuccinate synthetase isozyme 2 [Ovis aries]|426240301|ref|XP_004014049.1|	cellular_process immune_system_process metabolic_process	cell cell_part membrane	binding catalytic_activity
gi|426252769|ref|XP_004020075.1|	PREDICTED: kinesin-like protein KIF20B isoform 1 [Ovis aries]|426252769|ref|XP_004020075.1|	cellular_process single-organism_process	cell cell_part macromolecular_complex organelle organelle_part	binding catalytic_activity
gi|426234587|ref|XP_004011275.1|	PREDICTED: sorting nexin-3 isoform 1 [Ovis aries]|426234587|ref|XP_004011275.1|	cellular_process establishment_of_localization localization single-organism_process	cell cell_part membrane organelle organelle_part	binding
gi|426246791|ref|XP_004017172.1|	PREDICTED: integrin alpha-1 [Ovis aries]|426246791|ref|XP_004017172.1|	biological_adhesion biological_regulation cellular_component_organization_or_biogenesis cellular_process developmental_process immune_system_process localization locomotion metabolic_process multicellular_organismal_process positive_regulation_of_biological_process regulation_of_biological_process response_to_stimulus signaling single-organism_process	cell cell_part macromolecular_complex membrane membrane_part organelle	binding
gi|426255093|ref|XP_004021199.1|	PREDICTED: heat shock protein 75 kDa	cellular_process metabolic_process response_to_stimulus single-organism_process	cell cell_part organelle	binding
gi|426219329|ref|XP_004003878.1|	PREDICTED: LOW QUALITY PROTEIN: chloride channel protein 2 [Ovis aries]|426219329|ref|XP_004003878.1|	biological_regulation cellular_process developmental_process establishment_of_localization localization multicellular_organismal_process regulation_of_biological_process single-organism_process	cell cell_part macromolecular_complex membrane membrane_part organelle	transporter_activity
gi|426249725|ref|XP_004018600.1|	PREDICTED: U6 snRNA-associated Sm-like protein LSm3 [Ovis aries]|426249725|ref|XP_004018600.1|	cellular_process metabolic_process	cell cell_part macromolecular_complex organelle organelle_part	binding
gi|426219213|ref|XP_004003823.1|	PREDICTED: leukocyte surface antigen CD47	biological_adhesion biological_regulation cellular_component_organization_or_biogenesis cellular_process establishment_of_localization immune_system_process localization locomotion multi-organism_process multicellular_organismal_process positive_regulation_of_biological_process regulation_of_biological_process response_to_stimulus signaling single-organism_process	cell cell_part extracellular_region extracellular_region_part membrane membrane_part organelle	binding molecular_transducer_activity receptor_activity
[truncated: 2,458 more rows]
