# Supplementary material for: Ovarian proteomic study reveals the possible molecular mechanism for hyperprolificacy of Small Tail Han sheep
Source: Sci Rep. 2016 Jun 8;6:27606. doi: 10.1038/srep27606 (PMC4897777; doi:10.1038/srep27606)
Supplement: Supplementary Table S3 [file srep27606-s4.xls]

Code	Functional-Categories	Protein-Number	Proteins
A	RNA processing and modification 	23	gi|426237290|ref|XP_004012594.1|,COG5178	gi|426228101|ref|XP_004008153.1|,COG5200	gi|426252064|ref|XP_004019738.1|,COG5182	gi|426221280|ref|XP_004004838.1|,COG5181	gi|426215210|ref|XP_004001867.1|,COG5188	gi|426251998|ref|XP_004019706.1|,COG5176	gi|426221083|ref|XP_004004741.1|,COG5104	gi|426250365|ref|XP_004018907.1|,COG5147	gi|426250173|ref|XP_004018812.1|,COG5136	gi|426218827|ref|XP_004003638.1|,COG0430	gi|426225822|ref|XP_004007060.1|,COG5238	gi|426254143|ref|XP_004023337.1|,COG5200	gi|426237725|ref|XP_004012808.1|,COG5200	gi|426232191|ref|XP_004010117.1|,COG5213	gi|426235037|ref|XP_004011497.1|,COG5176	gi|426245624|ref|XP_004016609.1|,COG1949	gi|426221776|ref|XP_004005083.1|,COG5176	gi|426247288|ref|XP_004017418.1|,COG5180	gi|426245264|ref|XP_004016433.1|,COG5107	gi|426231079|ref|XP_004009571.1|,COG5104	gi|426236269|ref|XP_004012093.1|,COG5104	gi|426248569|ref|XP_004018035.1|,COG5186	gi|426245472|ref|XP_004016534.1|,COG5623
B	Chromatin structure and dynamics 	29	gi|426251320|ref|XP_004019372.1|,COG2036	gi|426216458|ref|XP_004002479.1|,COG5262	gi|426229560|ref|XP_004008858.1|,COG5262	gi|75063468|sp|Q6YNC8.3|H2AZ_SHEEP,COG5262	gi|426255680|ref|XP_004021476.1|,COG5262	gi|426216464|ref|XP_004002482.1|,COG5262	gi|426220609|ref|XP_004004507.1|,COG5648	gi|426226785|ref|XP_004023743.1|,COG5259	gi|426236473|ref|XP_004012193.1|,COG5648	gi|426236471|ref|XP_004012192.1|,COG5648	gi|426232818|ref|XP_004010417.1|,COG5406	gi|165940904|gb|ABY75297.1|,COG2036	gi|426221753|ref|XP_004005072.1|,COG0123	gi|426248274|ref|XP_004017889.1|,COG5602	gi|426225993|ref|XP_004007141.1|,COG5076	gi|426230380|ref|XP_004009251.1|,COG5076	gi|426245460|ref|XP_004023562.1|,COG5165	gi|426245460|ref|XP_004023562.1|,COG5648	gi|426215992|ref|XP_004002253.1|,COG2036	gi|426255332|ref|XP_004021306.1|,COG5076	gi|426224514|ref|XP_004006415.1|,COG5531	gi|426236581|ref|XP_004012246.1|,COG2036	gi|426247947|ref|XP_004017731.1|,COG5032	gi|224451145|ref|NP_001138927.1|,COG5032	gi|426229758|ref|XP_004008950.1|,COG0123	gi|426220567|ref|XP_004004486.1|,COG1243	gi|426235498|ref|XP_004011717.1|,COG5032	gi|426224931|ref|XP_004006622.1|,COG5076	gi|426257065|ref|XP_004022155.1|,COG0123
C	Energy production and conversion 	147	gi|426224929|ref|XP_004006621.1|,COG0055	gi|426253779|ref|XP_004020569.1|,COG0056	gi|426255342|ref|XP_004021309.1|,COG0039	gi|426247368|ref|XP_004017458.1|,COG1012	gi|251823897|ref|NP_001156517.1|,COG0526	gi|121957977|sp|Q2TCH3.1|ACLY_SHEEP,COG0074	gi|121957977|sp|Q2TCH3.1|ACLY_SHEEP,COG0045	gi|121957977|sp|Q2TCH3.1|ACLY_SHEEP,COG0372	gi|426246550|ref|XP_004017056.1|,COG3288	gi|426246550|ref|XP_004017056.1|,COG1282	gi|57526379|ref|NP_001009778.1|,COG1012	gi|426225374|ref|XP_004006841.1|,COG0039	gi|426238347|ref|XP_004013116.1|,COG0526	gi|426227146|ref|XP_004007684.1|,COG1048	gi|426228606|ref|XP_004008393.1|,COG0526	gi|75053124|sp|Q6XUZ5.1|IDHC_SHEEP,COG0538	gi|426227170|ref|XP_004007695.1|,COG0543	gi|426227170|ref|XP_004007695.1|,COG1018	gi|426227170|ref|XP_004007695.1|,COG2871	gi|426221412|ref|XP_004004904.1|,COG1034	gi|240849257|ref|NP_001155363.1|,COG0114	gi|426227849|ref|XP_004008027.1|,COG0567	gi|426224953|ref|XP_004006633.1|,COG0372	gi|426234269|ref|XP_004011119.1|,COG1012	gi|426223462|ref|XP_004005894.1|,COG0039	gi|426233678|ref|XP_004010842.1|,COG0508	gi|426239071|ref|XP_004013453.1|,COG0604	gi|426248246|ref|XP_004017875.1|,COG2025	gi|426251394|ref|XP_004019408.1|,COG0526	gi|426229271|ref|XP_004008714.1|,COG1012	gi|426249303|ref|XP_004018389.1|,COG0045	gi|426246735|ref|XP_004017146.1|,COG1053	gi|426227593|ref|XP_004007902.1|,COG1249	gi|426223138|ref|XP_004005734.1|,COG0526	gi|426219121|ref|XP_004003778.1|,COG1012	gi|426220547|ref|XP_004004476.1|,COG1048	gi|426231407|ref|XP_004009730.1|,COG1062	gi|426219714|ref|XP_004004063.1|,COG0604	gi|426221322|ref|XP_004004859.1|,COG1529	gi|426252544|ref|XP_004019969.1|,COG1038	gi|426251617|ref|XP_004019518.1|,COG0039	gi|426251619|ref|XP_004019519.1|,COG0039	gi|187607549|ref|NP_001119826.1|,COG0526	gi|426215758|ref|XP_004002136.1|,COG0604	gi|259906389|ref|NP_001159361.1|,COG0712	gi|426249335|ref|XP_004018405.1|,COG0022	gi|426245416|ref|XP_004016507.1|,COG0852	gi|261244960|ref|NP_001159663.1|,COG5274	gi|426226343|ref|XP_004007304.1|,COG0074	gi|426248216|ref|XP_004017860.1|,COG0473	gi|57164261|ref|NP_001009421.1|,COG0526	gi|426220130|ref|XP_004004270.1|,COG0526	gi|426243173|ref|XP_004015435.1|,COG2086	gi|426248712|ref|XP_004018103.1|,COG0538	gi|426221069|ref|XP_004004734.1|,COG0578	gi|426222056|ref|XP_004005221.1|,COG0667	gi|426242165|ref|XP_004014945.1|,COG0723	gi|426240695|ref|XP_004014229.1|,COG0224	gi|119388076|sp|P62896.2|CYC_SHEEP,COG3474	gi|426244521|ref|XP_004016070.1|,COG0508	gi|426220122|ref|XP_004004266.1|,COG1156	gi|426256754|ref|XP_004022002.1|,COG1071	gi|426225165|ref|XP_004006738.1|,COG1012	gi|426229491|ref|XP_004008824.1|,COG0355	gi|426217471|ref|XP_004002977.1|,COG1155	gi|426254023|ref|XP_004020686.1|,COG1905	gi|426237663|ref|XP_004012777.1|,COG1012	gi|426247111|ref|XP_004017330.1|,COG0644	gi|251823899|ref|NP_001156518.1|,COG0526	gi|426216997|ref|XP_004002740.1|,COG0649	gi|426233650|ref|XP_004010828.1|,COG0604	gi|426215602|ref|XP_004002060.1|,COG0277	gi|56713969|gb|AAW23976.1|,COG1622	gi|426235346|ref|XP_004011645.1|,COG2857	gi|426222858|ref|XP_004023699.1|,COG0479	gi|426215528|ref|XP_004002024.1|,COG0526	gi|426236317|ref|XP_004012116.1|,COG0045	gi|426242581|ref|XP_004015150.1|,COG5274	gi|207028179|ref|NP_001128692.1|,COG0281	gi|426252134|ref|XP_004019773.1|,COG1894	gi|426240587|ref|XP_004014180.1|,COG0543	gi|426240587|ref|XP_004014180.1|,COG2871	gi|426240587|ref|XP_004014180.1|,COG1018	gi|426253830|ref|XP_004020594.1|,COG0281	gi|426234377|ref|XP_004011172.1|,COG0022	gi|426232385|ref|XP_004010205.1|,COG1052	gi|426253136|ref|XP_004020256.1|,COG0526	gi|426231351|ref|XP_004009703.1|,COG0221	gi|426222838|ref|XP_004005589.1|,COG1012	gi|426222838|ref|XP_004005589.1|,COG4230	gi|426241110|ref|XP_004014435.1|,COG0473	gi|3123179|sp|P29330.2|ADX_SHEEP,COG0633	gi|426218825|ref|XP_004003637.1|,COG0508	gi|426215552|ref|XP_004002035.1|,COG1394	gi|426251477|ref|XP_004019448.1|,COG0281	gi|426235762|ref|XP_004011849.1|,COG5127	gi|426225740|ref|XP_004007021.1|,COG1390	gi|187607469|ref|NP_001119816.1|,COG1071	gi|426237334|ref|XP_004012616.1|,COG0554	gi|426256102|ref|XP_004021683.1|,COG0221	gi|426247985|ref|XP_004017748.1|,COG1249	gi|426252584|ref|XP_004019986.1|,COG1143	gi|426220810|ref|XP_004004605.1|,COG0277	gi|426233907|ref|XP_004010948.1|,COG1274	gi|426245304|ref|XP_004016453.1|,COG0508	gi|426243599|ref|XP_004015638.1|,COG1527	gi|426233224|ref|XP_004010617.1|,COG1012	gi|223633908|ref|NP_001138660.1|,COG3761	gi|426240519|ref|XP_004014146.1|,COG0526	gi|426227991|ref|XP_004008098.1|,COG1436	gi|426242216|ref|XP_004014970.1|,COG0604	gi|426225157|ref|XP_004006734.1|,COG1249	gi|426257398|ref|XP_004022314.1|,COG0473	gi|426258677|ref|XP_004022935.1|,COG1062	gi|426251342|ref|XP_004019383.1|,COG1012	gi|426241628|ref|XP_004014691.1|,COG0526	gi|426238059|ref|XP_004012975.1|,COG1269	gi|426225227|ref|XP_004006768.1|,COG0526	gi|426253947|ref|XP_004020650.1|,COG0526	gi|426235516|ref|XP_004011726.1|,COG5231	gi|426224049|ref|XP_004006186.1|,COG0526	gi|426218481|ref|XP_004003475.1|,COG0277	gi|426230979|ref|XP_004009534.1|,COG0377	gi|426249022|ref|XP_004018251.1|,COG0240	gi|426221811|ref|XP_004005100.1|,COG0604	gi|426246664|ref|XP_004017112.1|,COG1804	gi|426219933|ref|XP_004004172.1|,COG1085	gi|6093580|sp|O78756.1|NU5M_SHEEP,COG1009	gi|426218921|ref|XP_004003683.1|,COG1227	gi|426253527|ref|XP_004020444.1|,COG0526	gi|426233686|ref|XP_004010846.1|,COG1254	gi|426239806|ref|XP_004013809.1|,COG0667	gi|426225985|ref|XP_004007137.1|,COG0716	gi|426253927|ref|XP_004020641.1|,COG0604	gi|426220749|ref|XP_004004576.1|,COG0526	gi|426217129|ref|XP_004002806.1|,COG0604	gi|426242185|ref|XP_004014955.1|,COG0277	gi|426256558|ref|XP_004021907.1|,COG1249	gi|426220184|ref|XP_004004296.1|,COG1052	gi|57164283|ref|NP_001009256.1|,COG1038	gi|298110729|gb|ADI57693.1|,COG1008	gi|426231941|ref|XP_004009995.1|,COG4229	gi|426245474|ref|XP_004016535.1|,COG0526	gi|528748588|gb|AGS43291.1|,COG1007	gi|426233134|ref|XP_004010572.1|,COG0526	gi|426255682|ref|XP_004021477.1|,COG1252	gi|426255682|ref|XP_004021477.1|,COG1251
D	Cell cycle control, cell division, chromosome partitioning 	59	gi|426242845|ref|XP_004015281.1|,COG5126	gi|426234233|ref|XP_004011102.1|,COG5126	gi|426248724|ref|XP_004018109.1|,COG5261	gi|426253735|ref|XP_004020548.1|,COG5126	gi|426255566|ref|XP_004021419.1|,COG5126	gi|426232256|ref|XP_004010149.1|,COG5019	gi|165875535|gb|ABY68595.1|,COG5126	gi|426241432|ref|XP_004014595.1|,COG5126	gi|426227688|ref|XP_004007948.1|,COG5019	gi|426218497|ref|XP_004003483.1|,COG5019	gi|426238413|ref|XP_004013149.1|,COG5019	gi|75072157|sp|Q6YNX6.3|CALM_SHEEP,COG5126	gi|426230763|ref|XP_004009428.1|,COG5019	gi|426229479|ref|XP_004008818.1|,COG5261	gi|426223953|ref|XP_004006138.1|,COG5244	gi|426216008|ref|XP_004002261.1|,COG5261	gi|426257655|ref|XP_004022440.1|,COG5019	gi|426256984|ref|XP_004022116.1|,COG1196	gi|426233807|ref|XP_004010904.1|,COG5261	gi|426253099|ref|XP_004020238.1|,COG1196	gi|426234281|ref|XP_004011125.1|,COG5184	gi|426242737|ref|XP_004015227.1|,COG5244	gi|426258826|ref|XP_004023005.1|,COG5126	gi|426241307|ref|XP_004014533.1|,COG5217	gi|426246867|ref|XP_004017209.1|,COG5126	gi|426241591|ref|XP_004014673.1|,COG5657	gi|426216102|ref|XP_004002306.1|,COG5126	gi|426236997|ref|XP_004012448.1|,COG5019	gi|426229099|ref|XP_004008630.1|,COG5126	gi|215983072|ref|NP_001135983.1|,COG5041	gi|426242457|ref|XP_004015089.1|,COG5103	gi|426244822|ref|XP_004016216.1|,COG5657	gi|426247222|ref|XP_004017385.1|,COG5244	gi|426226394|ref|XP_004007329.1|,COG5019	gi|426250365|ref|XP_004018907.1|,COG5147	gi|426223422|ref|XP_004005874.1|,COG5126	gi|426254300|ref|XP_004020817.1|,COG0489	gi|426226123|ref|XP_004007202.1|,COG5057	gi|426222850|ref|XP_004005595.1|,COG5184	gi|426219450|ref|XP_004003937.1|,COG5537	gi|223635222|sp|B3VSB7.1|HPCL1_SHEEP,COG5126	gi|426225235|ref|XP_004006772.1|,COG5126	gi|426236831|ref|XP_004012369.1|,COG5184	gi|426257597|ref|XP_004022412.1|,COG5537	gi|254692798|ref|NP_001157066.1|,COG5126	gi|426221840|ref|XP_004005114.1|,COG5184	gi|426231142|ref|XP_004009601.1|,COG5261	gi|426233484|ref|XP_004010747.1|,COG5220	gi|426247947|ref|XP_004017731.1|,COG5032	gi|224451145|ref|NP_001138927.1|,COG5032	gi|426255356|ref|XP_004021315.1|,COG5261	gi|426223036|ref|XP_004005685.1|,COG5261	gi|426221484|ref|XP_004004940.1|,COG5126	gi|426248360|ref|XP_004017931.1|,COG0489	gi|426255638|ref|XP_004021455.1|,COG5184	gi|426218034|ref|XP_004003255.1|,COG1196	gi|426235498|ref|XP_004011717.1|,COG5032	gi|426230113|ref|XP_004009125.1|,COG5126	gi|426233008|ref|XP_004010509.1|,COG5126
E	Amino acid transport and metabolism 	105	gi|426231481|ref|XP_004009767.1|,COG0260	gi|426258415|ref|XP_004022807.1|,COG3869	gi|514388105|ref|NP_001265496.1|,COG0334	gi|426256882|ref|XP_004022065.1|,COG1231	gi|426242461|ref|XP_004015091.1|,COG1448	gi|426238984|ref|XP_004013416.1|,COG0308	gi|426224893|ref|XP_004006603.1|,COG0112	gi|426237266|ref|XP_004012582.1|,COG0346	gi|426253933|ref|XP_004020644.1|,COG0624	gi|426221607|ref|XP_004005000.1|,COG1362	gi|426215884|ref|XP_004002199.1|,COG1834	gi|426251876|ref|XP_004019647.1|,COG1446	gi|4105815|gb|AAD02563.1|,COG0115	gi|426253085|ref|XP_004020231.1|,COG0006	gi|426225045|ref|XP_004006678.1|,COG0308	gi|426253233|ref|XP_004023322.1|,COG4992	gi|426248216|ref|XP_004017860.1|,COG0473	gi|426254423|ref|XP_004020878.1|,COG2423	gi|426235127|ref|XP_004011542.1|,COG1505	gi|426235127|ref|XP_004011542.1|,COG1770	gi|426250536|ref|XP_004018991.1|,COG1834	gi|426223286|ref|XP_004005807.1|,COG0458	gi|426238486|ref|XP_004013184.1|,COG0493	gi|426228858|ref|XP_004008513.1|,COG0028	gi|426256884|ref|XP_004022066.1|,COG1231	gi|426221013|ref|XP_004004706.1|,COG1506	gi|426238331|ref|XP_004013108.1|,COG0345	gi|426250237|ref|XP_004018844.1|,COG0346	gi|426257985|ref|XP_004022601.1|,COG0421	gi|426220545|ref|XP_004004475.1|,COG0421	gi|426242669|ref|XP_004015193.1|,COG0006	gi|426248094|ref|XP_004017800.1|,COG0308	gi|426249537|ref|XP_004018506.1|,COG1506	gi|426216373|ref|XP_004002438.1|,COG0111	gi|426224400|ref|XP_004006359.1|,COG0076	gi|426232818|ref|XP_004010417.1|,COG0006	gi|426252917|ref|XP_004020149.1|,COG1448	gi|426230142|ref|XP_004009139.1|,COG0308	gi|426249445|ref|XP_004018460.1|,COG0624	gi|426239241|ref|XP_004013534.1|,COG0462	gi|426240801|ref|XP_004014282.1|,COG0709	gi|426235378|ref|XP_004023532.1|,COG0345	gi|426237250|ref|XP_004012574.1|,COG3579	gi|426227757|ref|XP_004007982.1|,COG4690	gi|426232385|ref|XP_004010205.1|,COG0111	gi|426243844|ref|XP_004015754.1|,COG2755	gi|426236971|ref|XP_004012436.1|,COG2939	gi|426233390|ref|XP_004010700.1|,COG1063	gi|426240325|ref|XP_004014060.1|,COG0421	gi|426237835|ref|XP_004012863.1|,COG4690	gi|426241110|ref|XP_004014435.1|,COG0473	gi|426242107|ref|XP_004014918.1|,COG2939	gi|426252837|ref|XP_004020109.1|,COG0014	gi|426254339|ref|XP_004020836.1|,COG0076	gi|426222543|ref|XP_004005448.1|,COG2066	gi|426227923|ref|XP_004008064.1|,COG1748	gi|426239543|ref|XP_004013680.1|,COG0345	gi|545298|gb|AAB29853.1|,COG0112	gi|426239569|ref|XP_004013692.1|,COG1748	gi|426243392|ref|XP_004015541.1|,COG0509	gi|426244578|ref|XP_004016098.1|,COG2755	gi|426220282|ref|XP_004004345.1|,COG1932	gi|426222475|ref|XP_004005417.1|,COG4690	gi|426231166|ref|XP_004009611.1|,COG0308	gi|426237328|ref|XP_004012613.1|,COG2988	gi|426221962|ref|XP_004005174.1|,COG0119	gi|426237673|ref|XP_004012782.1|,COG0462	gi|426216018|ref|XP_004002266.1|,COG0493	gi|426257398|ref|XP_004022314.1|,COG0473	gi|426258453|ref|XP_004022826.1|,COG0165	gi|426257621|ref|XP_004022424.1|,COG0006	gi|426257757|ref|XP_004022489.1|,COG0462	gi|426248466|ref|XP_004017984.1|,COG3869	gi|426240619|ref|XP_004023569.1|,COG0308	gi|426218541|ref|XP_004003504.1|,COG1104	gi|426215924|ref|XP_004002219.1|,COG0436	gi|426254487|ref|XP_004020909.1|,COG0477	gi|426238371|ref|XP_004013128.1|,COG0814	gi|426255570|ref|XP_004021421.1|,COG1410	gi|426255570|ref|XP_004021421.1|,COG0646	gi|426222792|ref|XP_004005566.1|,COG1231	gi|426255700|ref|XP_004021486.1|,COG0076	gi|426235973|ref|XP_004011950.1|,COG0145	gi|426235973|ref|XP_004011950.1|,COG0146	gi|47934919|gb|AAT39898.1|,COG1834	gi|426251928|ref|XP_004019671.1|,COG0477	gi|426252881|ref|XP_004020131.1|,COG0329	gi|426240789|ref|XP_004014276.1|,COG0498	gi|426243358|ref|XP_004015525.1|,COG0404	gi|426243358|ref|XP_004015525.1|,COG0665	gi|426236791|ref|XP_004012350.1|,COG0339	gi|426233466|ref|XP_004010738.1|,COG3938	gi|187607597|ref|NP_001119832.1|,COG0560	gi|426246985|ref|XP_004017267.1|,COG1703	gi|426225814|ref|XP_004007057.1|,COG0006	gi|57619277|ref|NP_001009756.1|,COG0531	gi|426220184|ref|XP_004004296.1|,COG0111	gi|426232154|ref|XP_004010099.1|,COG0076	gi|426247332|ref|XP_004017440.1|,COG1171	gi|426218367|ref|XP_004003420.1|,COG0031	gi|426218459|ref|XP_004003464.1|,COG0028	gi|426239988|ref|XP_004013897.1|,COG0174	gi|426241887|ref|XP_004014812.1|,COG0260	gi|426247334|ref|XP_004017441.1|,COG1171	gi|426238695|ref|XP_004013283.1|,COG2866
F	Nucleotide transport and metabolism 	72	gi|426220021|ref|XP_004004216.1|,COG0044	gi|426229824|ref|XP_004008983.1|,COG0044	gi|426233518|ref|XP_004010764.1|,COG2759	gi|426221322|ref|XP_004004859.1|,COG4631	gi|426221322|ref|XP_004004859.1|,COG4630	gi|426220398|ref|XP_004004403.1|,COG0563	gi|426221513|ref|XP_004004954.1|,COG0138	gi|426237703|ref|XP_004012797.1|,COG0105	gi|240849225|ref|NP_001155354.1|,COG0563	gi|426234742|ref|XP_004011351.1|,COG0737	gi|426223286|ref|XP_004005807.1|,COG0458	gi|426258280|ref|XP_004022742.1|,COG0634	gi|426221721|ref|XP_004005056.1|,COG0563	gi|426237707|ref|XP_004012799.1|,COG0105	gi|426217590|ref|XP_004003036.1|,COG0284	gi|426217590|ref|XP_004003036.1|,COG0461	gi|426232203|ref|XP_004010123.1|,COG0152	gi|426232203|ref|XP_004010123.1|,COG0041	gi|426215085|ref|XP_004001808.1|,COG1428	gi|426249571|ref|XP_004018523.1|,COG0516	gi|426215474|ref|XP_004001997.1|,COG0563	gi|261244972|ref|NP_001159669.1|,COG0537	gi|426216166|ref|XP_004023495.1|,COG1816	gi|426239241|ref|XP_004013534.1|,COG0462	gi|426254999|ref|XP_004021155.1|,COG0105	gi|426222376|ref|XP_004005370.1|,COG0005	gi|426240301|ref|XP_004014049.1|,COG0104	gi|426218079|ref|XP_004003277.1|,COG0519	gi|426218079|ref|XP_004003277.1|,COG0518	gi|426241076|ref|XP_004014418.1|,COG0127	gi|426225430|ref|XP_004006869.1|,COG0274	gi|426220220|ref|XP_004004314.1|,COG0537	gi|426225806|ref|XP_004007053.1|,COG0015	gi|426217135|ref|XP_004002809.1|,COG0151	gi|426217135|ref|XP_004002809.1|,COG0150	gi|426236165|ref|XP_004012044.1|,COG0044	gi|426242057|ref|XP_004014895.1|,COG1816	gi|426257338|ref|XP_004022286.1|,COG0194	gi|426237673|ref|XP_004012782.1|,COG0462	gi|426216018|ref|XP_004002266.1|,COG0167	gi|426232686|ref|XP_004010352.1|,COG0516	gi|426217654|ref|XP_004003068.1|,COG0194	gi|426215530|ref|XP_004023651.1|,COG4088	gi|426255538|ref|XP_004021405.1|,COG1618	gi|426257757|ref|XP_004022489.1|,COG0462	gi|426233354|ref|XP_004010682.1|,COG0756	gi|426248954|ref|XP_004018218.1|,COG0104	gi|426256720|ref|XP_004021985.1|,COG0504	gi|426258045|ref|XP_004022630.1|,COG0194	gi|426230222|ref|XP_004009176.1|,COG0194	gi|426242603|ref|XP_004015161.1|,COG0167	gi|426248450|ref|XP_004017976.1|,COG1816	gi|426236633|ref|XP_004012272.1|,COG0537	gi|426218238|ref|XP_004003356.1|,COG0105	gi|426238841|ref|XP_004023571.1|,COG0046	gi|426234961|ref|XP_004011460.1|,COG2759	gi|426238843|ref|XP_004013351.1|,COG0047	gi|426238843|ref|XP_004013351.1|,COG0046	gi|426218761|ref|XP_004003605.1|,COG0563	gi|426233813|ref|XP_004010907.1|,COG1051	gi|426220294|ref|XP_004004351.1|,COG0572	gi|426243564|ref|XP_004015622.1|,COG1428	gi|426215272|ref|XP_004001898.1|,COG0504	gi|426228467|ref|XP_004008327.1|,COG0516	gi|426245029|ref|XP_004016318.1|,COG0209	gi|426227806|ref|XP_004008006.1|,COG0194	gi|426222810|ref|XP_004005575.1|,COG0295	gi|426249307|ref|XP_004018391.1|,COG0194	gi|426249076|ref|XP_004018278.1|,COG1864	gi|426228043|ref|XP_004008124.1|,COG0194	gi|426222950|ref|XP_004005642.1|,COG1864	gi|426227280|ref|XP_004007746.1|,COG2820
G	Carbohydrate transport and metabolism 	105	gi|426232640|ref|XP_004010329.1|,COG0469	gi|426239774|ref|XP_004013794.1|,COG0148	gi|298676425|ref|NP_001177319.1|,COG0057	gi|426254533|ref|XP_004020931.1|,COG3588	gi|426227020|ref|XP_004007628.1|,COG0149	gi|215983082|ref|NP_001135988.1|,COG0126	gi|426249391|ref|XP_004018433.1|,COG0021	gi|426249391|ref|XP_004018433.1|,COG3959	gi|426249391|ref|XP_004018433.1|,COG3958	gi|57164179|ref|NP_001009467.1|,COG0362	gi|62900665|sp|Q5MIB5.3|PYGL_SHEEP,COG0058	gi|426237198|ref|XP_004012548.1|,COG3588	gi|426252416|ref|XP_004019910.1|,COG1501	gi|239383|gb|AAB20377.1|,COG0362	gi|209693398|ref|NP_001129404.1|,COG0451	gi|426256094|ref|XP_004021679.1|,COG5026	gi|426220364|ref|XP_004004386.1|,COG0033	gi|426220364|ref|XP_004004386.1|,COG1109	gi|426253331|ref|XP_004020351.1|,COG0588	gi|426215664|ref|XP_004002090.1|,COG0033	gi|426215664|ref|XP_004002090.1|,COG1109	gi|426224597|ref|XP_004006455.1|,COG0205	gi|62900666|sp|Q5MIB6.3|PYGB_SHEEP,COG0058	gi|87244605|gb|ABD34655.1|,COG0364	gi|426242683|ref|XP_004015200.1|,COG0166	gi|602294|gb|AAB01052.1|,COG3325	gi|426253089|ref|XP_004020233.1|,COG0235	gi|426219515|ref|XP_004003967.1|,COG0205	gi|426232357|ref|XP_004010193.1|,COG0235	gi|426230514|ref|XP_004009315.1|,COG0383	gi|426229770|ref|XP_004008956.1|,COG0363	gi|426240952|ref|XP_004014356.1|,COG3386	gi|426223797|ref|XP_004006060.1|,COG2017	gi|426228784|ref|XP_004008476.1|,COG0363	gi|187607461|ref|NP_001119815.1|,COG3525	gi|426231573|ref|XP_004009813.1|,COG1109	gi|426217285|ref|XP_004002884.1|,COG0296	gi|426223460|ref|XP_004005893.1|,COG4284	gi|426239261|ref|XP_004013544.1|,COG0153	gi|426241777|ref|XP_004014764.1|,COG0205	gi|426225688|ref|XP_004006995.1|,COG0702	gi|426245302|ref|XP_004016452.1|,COG0235	gi|426234389|ref|XP_004011178.1|,COG1109	gi|57163939|ref|NP_001009192.1|,COG0058	gi|426239489|ref|XP_004013653.1|,COG0483	gi|426236907|ref|XP_004012406.1|,COG0063	gi|426231649|ref|XP_004009851.1|,COG0363	gi|426249767|ref|XP_004018620.1|,COG1874	gi|426248996|ref|XP_004018238.1|,COG0588	gi|426254256|ref|XP_004020795.1|,COG0702	gi|195972815|ref|NP_001124407.1|,COG3386	gi|426221960|ref|XP_004005173.1|,COG3669	gi|426255796|ref|XP_004021534.1|,COG0524	gi|426246297|ref|XP_004016931.1|,COG3525	gi|426218673|ref|XP_004003566.1|,COG3622	gi|426251922|ref|XP_004019669.1|,COG0366	gi|426243707|ref|XP_004015692.1|,COG0057	gi|261244972|ref|NP_001159669.1|,COG0537	gi|426246299|ref|XP_004016932.1|,COG3525	gi|426238397|ref|XP_004013141.1|,COG1501	gi|426252664|ref|XP_004020024.1|,COG0176	gi|57163949|ref|NP_001009194.1|,COG0580	gi|426238297|ref|XP_004013091.1|,COG3001	gi|426255295|ref|XP_004021290.1|,COG3250	gi|165875541|gb|ABY68598.1|,COG0176	gi|426230186|ref|XP_004009160.1|,COG0383	gi|57012587|sp|Q6TMG6.1|CH3L1_SHEEP,COG3325	gi|426248288|ref|XP_004017895.1|,COG1482	gi|426236879|ref|XP_004012392.1|,COG2301	gi|426226484|ref|XP_004007373.1|,COG5026	gi|426246993|ref|XP_004017271.1|,COG3839	gi|426220220|ref|XP_004004314.1|,COG0537	gi|426235350|ref|XP_004011647.1|,COG0451	gi|426237334|ref|XP_004012616.1|,COG1070	gi|426225752|ref|XP_004007027.1|,COG0647	gi|426235895|ref|XP_004011913.1|,COG0483	gi|57526787|ref|NP_001009809.1|,COG3588	gi|426252694|ref|XP_004020038.1|,COG1554	gi|426253799|ref|XP_004020579.1|,COG0647	gi|426229351|ref|XP_004008754.1|,COG5026	gi|426248796|ref|XP_004018144.1|,COG0383	gi|426233881|ref|XP_004010936.1|,COG4809	gi|426253451|ref|XP_004023714.1|,COG0647	gi|426217037|ref|XP_004002760.1|,COG4284	gi|426257414|ref|XP_004022322.1|,COG0451	gi|426254487|ref|XP_004020909.1|,COG0477	gi|426254487|ref|XP_004020909.1|,COG2814	gi|426220208|ref|XP_004004308.1|,COG1940	gi|20141075|sp|P09199.2|F16P1_SHEEP,COG0158	gi|426226448|ref|XP_004007355.1|,COG2971	gi|426236633|ref|XP_004012272.1|,COG0537	gi|426240337|ref|XP_004014066.1|,COG0364	gi|426221478|ref|XP_004004937.1|,COG0036	gi|426251928|ref|XP_004019671.1|,COG0477	gi|426216036|ref|XP_004002275.1|,COG3408	gi|426239433|ref|XP_004013626.1|,COG0406	gi|426239433|ref|XP_004013626.1|,COG0588	gi|426251575|ref|XP_004019497.1|,COG0702	gi|426255033|ref|XP_004021170.1|,COG0647	gi|426234097|ref|XP_004011038.1|,COG1501	gi|426249791|ref|XP_004018632.1|,COG1070	gi|426236679|ref|XP_004012295.1|,COG0176	gi|426221597|ref|XP_004004995.1|,COG1874	gi|426223330|ref|XP_004005828.1|,COG0524	gi|426236101|ref|XP_004012013.1|,COG0483
H	Coenzyme transport and metabolism 	54	gi|426257129|ref|XP_004022187.1|,COG0476	gi|426227170|ref|XP_004007695.1|,COG0543	gi|426241354|ref|XP_004014556.1|,COG0499	gi|426249405|ref|XP_004018440.1|,COG1240	gi|7387989|sp|P82197.1|PDXK_SHEEP,COG2240	gi|426249407|ref|XP_004018441.1|,COG1240	gi|4105815|gb|AAD02563.1|,COG0115	gi|426251410|ref|XP_004019416.1|,COG0447	gi|426243061|ref|XP_004015383.1|,COG0476	gi|426228858|ref|XP_004008513.1|,COG0028	gi|426242685|ref|XP_004015201.1|,COG0476	gi|426216194|ref|XP_004002351.1|,COG0499	gi|426223515|ref|XP_004005920.1|,COG0192	gi|426216192|ref|XP_004002350.1|,COG0499	gi|426216373|ref|XP_004002438.1|,COG0111	gi|426231774|ref|XP_004009912.1|,COG0476	gi|426227571|ref|XP_004007891.1|,COG1488	gi|426240801|ref|XP_004014282.1|,COG0611	gi|426219669|ref|XP_004004041.1|,COG0113	gi|426240587|ref|XP_004014180.1|,COG0543	gi|426254095|ref|XP_004020721.1|,COG0276	gi|426216783|ref|XP_004002637.1|,COG0142	gi|426232385|ref|XP_004010205.1|,COG0111	gi|426232385|ref|XP_004010205.1|,COG1052	gi|426233732|ref|XP_004010868.1|,COG0156	gi|165875553|gb|ABY68604.1|,COG0190	gi|426225758|ref|XP_004007030.1|,COG0156	gi|426239828|ref|XP_004013820.1|,COG5146	gi|426220282|ref|XP_004004345.1|,COG1932	gi|426247390|ref|XP_004017469.1|,COG2226	gi|426239756|ref|XP_004013785.1|,COG1057	gi|59891403|ref|NP_001012341.1|,COG0407	gi|426237831|ref|XP_004012861.1|,COG0259	gi|426248282|ref|XP_004017893.1|,COG0452	gi|426238069|ref|XP_004012980.1|,COG0237	gi|426231013|ref|XP_004009546.1|,COG2154	gi|426235995|ref|XP_004011961.1|,COG1488	gi|426222792|ref|XP_004005566.1|,COG1232	gi|426253381|ref|XP_004020375.1|,COG2226	gi|426230066|ref|XP_004009103.1|,COG0262	gi|426249295|ref|XP_004018385.1|,COG0476	gi|426219819|ref|XP_004004115.1|,COG0156	gi|426216991|ref|XP_004002737.1|,COG1232	gi|426255550|ref|XP_004021411.1|,COG0142	gi|426245610|ref|XP_004016603.1|,COG0720	gi|426249683|ref|XP_004018579.1|,COG0476	gi|426256110|ref|XP_004021687.1|,COG2154	gi|426220184|ref|XP_004004296.1|,COG1052	gi|426220184|ref|XP_004004296.1|,COG0111	gi|426248162|ref|XP_004017834.1|,COG0212	gi|426219201|ref|XP_004003817.1|,COG0408	gi|426242479|ref|XP_004015100.1|,COG0476	gi|426218459|ref|XP_004003464.1|,COG0028	gi|426219557|ref|XP_004003987.1|,COG0340
I	Lipid transport and metabolism 	110	gi|211063449|ref|NP_001129962.1|,COG1250	gi|211063449|ref|NP_001129962.1|,COG1024	gi|426237474|ref|XP_004012685.1|,COG1960	gi|426256978|ref|XP_004022113.1|,COG1028	gi|426223236|ref|XP_004005783.1|,COG0183	gi|426245584|ref|XP_004016590.1|,COG0183	gi|353685448|gb|ADK93976.2|,COG0183	gi|426223913|ref|XP_004006118.1|,COG1028	gi|426253507|ref|XP_004020434.1|,COG1024	gi|426228398|ref|XP_004008297.1|,COG2084	gi|426232315|ref|XP_004010175.1|,COG1028	gi|426252544|ref|XP_004019969.1|,COG0439	gi|426226592|ref|XP_004007425.1|,COG0365	gi|426242365|ref|XP_004015043.1|,COG2272	gi|426242365|ref|XP_004015043.1|,COG0657	gi|426229311|ref|XP_004008734.1|,COG1028	gi|426229311|ref|XP_004008734.1|,COG2030	gi|426247396|ref|XP_004017472.1|,COG1960	gi|426230282|ref|XP_004009205.1|,COG1260	gi|426236885|ref|XP_004012395.1|,COG4770	gi|426236885|ref|XP_004012395.1|,COG0439	gi|426246566|ref|XP_004017063.1|,COG1788	gi|426246566|ref|XP_004017063.1|,COG2057	gi|261244960|ref|NP_001159663.1|,COG5274	gi|426218256|ref|XP_004003365.1|,COG4799	gi|426242855|ref|XP_004015286.1|,COG1024	gi|426251410|ref|XP_004019416.1|,COG1024	gi|426251410|ref|XP_004019416.1|,COG4281	gi|426231317|ref|XP_004009686.1|,COG1250	gi|426215556|ref|XP_004002037.1|,COG0183	gi|426235861|ref|XP_004011896.1|,COG1028	gi|426232013|ref|XP_004010030.1|,COG1028	gi|426219705|ref|XP_004004059.1|,COG1028	gi|426218423|ref|XP_004003446.1|,COG1028	gi|426245532|ref|XP_004016564.1|,COG1960	gi|426234073|ref|XP_004011029.1|,COG1960	gi|426246337|ref|XP_004016951.1|,COG4799	gi|426235250|ref|XP_004011597.1|,COG0183	gi|426250399|ref|XP_004018924.1|,COG1884	gi|426239052|ref|XP_004013446.1|,COG1028	gi|426241020|ref|XP_004014390.1|,COG0575	gi|426253439|ref|XP_004020403.1|,COG1960	gi|426236807|ref|XP_004012358.1|,COG1250	gi|426242581|ref|XP_004015150.1|,COG5274	gi|426230500|ref|XP_004009309.1|,COG1960	gi|426249072|ref|XP_004018276.1|,COG0183	gi|426239169|ref|XP_004013498.1|,COG1028	gi|426237733|ref|XP_004012812.1|,COG0318	gi|426220691|ref|XP_004004547.1|,COG1024	gi|426232722|ref|XP_004010370.1|,COG1028	gi|426228123|ref|XP_004008164.1|,COG1597	gi|426221202|ref|XP_004004799.1|,COG4281	gi|426219541|ref|XP_004003980.1|,COG1657	gi|426218427|ref|XP_004003448.1|,COG1028	gi|426233566|ref|XP_004010787.1|,COG1028	gi|426218429|ref|XP_004003449.1|,COG1028	gi|426241765|ref|XP_004014759.1|,COG0365	gi|426221480|ref|XP_004004938.1|,COG1960	gi|426242286|ref|XP_004015005.1|,COG3407	gi|426221633|ref|XP_004005013.1|,COG1022	gi|426217626|ref|XP_004003054.1|,COG0615	gi|426233474|ref|XP_004010742.1|,COG1028	gi|426254555|ref|XP_004020942.1|,COG0558	gi|426234397|ref|XP_004011182.1|,COG1024	gi|426255111|ref|XP_004021208.1|,COG2084	gi|426234453|ref|XP_004011210.1|,COG5092	gi|426220617|ref|XP_004004511.1|,COG1028	gi|426256778|ref|XP_004022014.1|,COG1607	gi|426237418|ref|XP_004012657.1|,COG1502	gi|426254195|ref|XP_004020766.1|,COG1024	gi|426215608|ref|XP_004002063.1|,COG0671	gi|426250997|ref|XP_004019218.1|,COG1028	gi|426230318|ref|XP_004023703.1|,COG0318	gi|426230318|ref|XP_004023703.1|,COG0365	gi|426256226|ref|XP_004021742.1|,COG1022	gi|426250064|ref|XP_004018760.1|,COG2267	gi|426219343|ref|XP_004003885.1|,COG4770	gi|426219343|ref|XP_004003885.1|,COG0439	gi|426250042|ref|XP_004018749.1|,COG1960	gi|426257725|ref|XP_004022474.1|,COG1022	gi|426254129|ref|XP_004020737.1|,COG1028	gi|426241366|ref|XP_004014562.1|,COG0365	gi|426225873|ref|XP_004007084.1|,COG0331	gi|426239800|ref|XP_004013806.1|,COG1607	gi|426218375|ref|XP_004003424.1|,COG0204	gi|426256500|ref|XP_004021878.1|,COG0204	gi|426239974|ref|XP_004013891.1|,COG4281	gi|426232333|ref|XP_004010183.1|,COG1960	gi|426247172|ref|XP_004017360.1|,COG0365	gi|426216375|ref|XP_004002439.1|,COG3425	gi|426236341|ref|XP_004012128.1|,COG0236	gi|426241779|ref|XP_004014765.1|,COG1443	gi|426222177|ref|XP_004005277.1|,COG1024	gi|426239701|ref|XP_004013758.1|,COG1028	gi|57164283|ref|NP_001009256.1|,COG4799	gi|57164283|ref|NP_001009256.1|,COG0439	gi|57164283|ref|NP_001009256.1|,COG0511	gi|57164283|ref|NP_001009256.1|,COG4770	gi|426232678|ref|XP_004010348.1|,COG1028	gi|426240112|ref|XP_004013958.1|,COG0204	gi|426221527|ref|XP_004004961.1|,COG1028	gi|426228314|ref|XP_004008257.1|,COG1211	gi|426217776|ref|XP_004003128.1|,COG1250	gi|426217776|ref|XP_004003128.1|,COG1024	gi|426231361|ref|XP_004009708.1|,COG1028	gi|426217916|ref|XP_004003196.1|,COG0657	gi|426216214|ref|XP_004002361.1|,COG5050	gi|57619253|ref|NP_001009746.1|,COG0204	gi|426234047|ref|XP_004011017.1|,COG0204	gi|392583908|ref|NP_001254811.1|,COG1028
J	Translation, ribosomal structure and biogenesis 	198	gi|426235979|ref|XP_004011953.1|,COG5045	gi|426215644|ref|XP_004002080.1|,COG5256	gi|426229147|ref|XP_004008653.1|,COG0480	gi|206558282|sp|A6YRY8.1|RSSA_SHEEP,COG0052	gi|426237528|ref|XP_004012712.1|,COG0513	gi|426255229|ref|XP_004021260.1|,COG0050	gi|426223661|ref|XP_004005993.1|,COG1998	gi|426217730|ref|XP_004003105.1|,COG0513	gi|426252161|ref|XP_004023398.1|,COG2058	gi|426227120|ref|XP_004007674.1|,COG0513	gi|426245151|ref|XP_004016377.1|,COG0092	gi|426226167|ref|XP_004007221.1|,COG0080	gi|426239487|ref|XP_004013652.1|,COG0442	gi|426239487|ref|XP_004013652.1|,COG0008	gi|426226067|ref|XP_004007176.1|,COG0513	gi|426247376|ref|XP_004017462.1|,COG0244	gi|426250584|ref|XP_004019015.1|,COG0513	gi|426235340|ref|XP_004011642.1|,COG2092	gi|426223156|ref|XP_004005743.1|,COG0513	gi|426256872|ref|XP_004022060.1|,COG0513	gi|426246668|ref|XP_004017114.1|,COG0441	gi|426242974|ref|XP_004015343.1|,COG2238	gi|426238277|ref|XP_004013081.1|,COG0513	gi|426257356|ref|XP_004022295.1|,COG0251	gi|261244964|ref|NP_001159665.1|,COG0231	gi|426250187|ref|XP_004018819.1|,COG0081	gi|426257226|ref|XP_004022233.1|,COG1471	gi|426254183|ref|XP_004020760.1|,COG0098	gi|426232584|ref|XP_004010301.1|,COG0088	gi|426221970|ref|XP_004005178.1|,COG0094	gi|426238395|ref|XP_004013140.1|,COG0513	gi|426235490|ref|XP_004011713.1|,COG0102	gi|426254353|ref|XP_004020843.1|,COG0096	gi|426229906|ref|XP_004009024.1|,COG0100	gi|525507176|ref|NP_001267626.1|,COG2007	gi|295148212|ref|NP_001171148.1|,COG0089	gi|426244644|ref|XP_004016131.1|,COG0513	gi|426242179|ref|XP_004014952.1|,COG0013	gi|426216134|ref|XP_004002322.1|,COG0172	gi|426233554|ref|XP_004010781.1|,COG1093	gi|240849241|ref|NP_001155359.1|,COG0017	gi|426234823|ref|XP_004011391.1|,COG1358	gi|426253872|ref|XP_004020615.1|,COG0017	gi|426224975|ref|XP_004006644.1|,COG0024	gi|426221416|ref|XP_004004906.1|,COG2092	gi|426251188|ref|XP_004019309.1|,COG0525	gi|426249563|ref|XP_004018519.1|,COG0008	gi|426216264|ref|XP_004002385.1|,COG2125	gi|426220921|ref|XP_004004660.1|,COG5193	gi|426229691|ref|XP_004008921.1|,COG0124	gi|525507158|ref|NP_001267617.1|,COG1383	gi|426220855|ref|XP_004004627.1|,COG0012	gi|426222892|ref|XP_004005614.1|,COG1358	gi|426244734|ref|XP_004016172.1|,COG0184	gi|426221629|ref|XP_004005011.1|,COG0072	gi|426231133|ref|XP_004009597.1|,COG0018	gi|426235454|ref|XP_004011695.1|,COG0097	gi|426254673|ref|XP_004021001.1|,COG1911	gi|426237863|ref|XP_004012877.1|,COG0093	gi|426254665|ref|XP_004020997.1|,COG1500	gi|426248836|ref|XP_004018164.1|,COG0256	gi|426242204|ref|XP_004014964.1|,COG1190	gi|426238189|ref|XP_004013039.1|,COG0480	gi|6118520|gb|AAF04131.1|AF190579_1,COG1717	gi|426230304|ref|XP_004009216.1|,COG2157	gi|426225354|ref|XP_004006831.1|,COG1890	gi|426235332|ref|XP_004011638.1|,COG0090	gi|426235640|ref|XP_004011788.1|,COG1841	gi|426232620|ref|XP_004010319.1|,COG2058	gi|426228906|ref|XP_004008536.1|,COG0016	gi|165940892|gb|ABY75291.1|,COG2163	gi|426232490|ref|XP_004010255.1|,COG5045	gi|187608834|sp|A8D8X1.1|RL10_SHEEP,COG0197	gi|426221731|ref|XP_004005061.1|,COG0162	gi|426229798|ref|XP_004008970.1|,COG0495	gi|426229798|ref|XP_004008970.1|,COG0525	gi|426243798|ref|XP_004015735.1|,COG0103	gi|57164201|ref|NP_001009457.1|,COG4901	gi|426229109|ref|XP_004008635.1|,COG5051	gi|426243101|ref|XP_004015402.1|,COG1727	gi|426217393|ref|XP_004002938.1|,COG2075	gi|426229067|ref|XP_004008615.1|,COG2053	gi|426235087|ref|XP_004011522.1|,COG0091	gi|242247423|ref|NP_001156035.1|,COG1976	gi|426240262|ref|XP_004014031.1|,COG0060	gi|426221326|ref|XP_004004861.1|,COG1208	gi|426236497|ref|XP_004012204.1|,COG2139	gi|426256790|ref|XP_004022020.1|,COG5257	gi|426256790|ref|XP_004022020.1|,COG3276	gi|426256790|ref|XP_004022020.1|,COG0050	gi|426225796|ref|XP_004007048.1|,COG0087	gi|426223691|ref|XP_004006008.1|,COG1503	gi|426241108|ref|XP_004014434.1|,COG1498	gi|426235532|ref|XP_004011734.1|,COG0051	gi|426255840|ref|XP_004021556.1|,COG2004	gi|426250136|ref|XP_004018794.1|,COG0099	gi|426250170|ref|XP_004018811.1|,COG5045	gi|426238111|ref|XP_004013001.1|,COG0013	gi|223633892|ref|NP_001138651.1|,COG0361	gi|426243476|ref|XP_004015581.1|,COG4352	gi|426248606|ref|XP_004018053.1|,COG1601	gi|426243143|ref|XP_004015421.1|,COG0186	gi|426258947|ref|XP_004023064.1|,COG0200	gi|426229554|ref|XP_004008855.1|,COG0513	gi|426227745|ref|XP_004007976.1|,COG0423	gi|426219847|ref|XP_004004129.1|,COG0060	gi|426248575|ref|XP_004018038.1|,COG0180	gi|426248575|ref|XP_004018038.1|,COG0162	gi|426240371|ref|XP_004014082.1|,COG0072	gi|426243273|ref|XP_004015483.1|,COG0522	gi|426228876|ref|XP_004008522.1|,COG0513	gi|426230082|ref|XP_004009110.1|,COG0048	gi|426243354|ref|XP_004015523.1|,COG0513	gi|426224871|ref|XP_004006592.1|,COG0143	gi|426224308|ref|XP_004006314.1|,COG0024	gi|426224813|ref|XP_004006563.1|,COG0264	gi|426221827|ref|XP_004005108.1|,COG1997	gi|426255544|ref|XP_004021408.1|,COG1601	gi|426243336|ref|XP_004015514.1|,COG0049	gi|426254319|ref|XP_004020826.1|,COG5256	gi|426225838|ref|XP_004007068.1|,COG1358	gi|426240992|ref|XP_004014376.1|,COG2016	gi|426224047|ref|XP_004006185.1|,COG0532	gi|215983076|ref|NP_001135985.1|,COG0130	gi|426219177|ref|XP_004003805.1|,COG0255	gi|426231307|ref|XP_004009681.1|,COG2174	gi|426229391|ref|XP_004008774.1|,COG1358	gi|426224167|ref|XP_004006245.1|,COG0081	gi|426228939|ref|XP_004008552.1|,COG1632	gi|426242883|ref|XP_004023212.1|,COG1889	gi|426234853|ref|XP_004011406.1|,COG5256	gi|426216687|ref|XP_004002589.1|,COG2051	gi|426244073|ref|XP_004015860.1|,COG2264	gi|426238255|ref|XP_004013070.1|,COG0513	gi|426224035|ref|XP_004006179.1|,COG2097	gi|426243277|ref|XP_004015485.1|,COG1498	gi|426253715|ref|XP_004020538.1|,COG2163	gi|426249104|ref|XP_004018291.1|,COG2163	gi|426252626|ref|XP_004020006.1|,COG0215	gi|426223092|ref|XP_004005713.1|,COG0233	gi|426221374|ref|XP_004004885.1|,COG1498	gi|426238021|ref|XP_004012956.1|,COG0023	gi|426257653|ref|XP_004022439.1|,COG2167	gi|426237745|ref|XP_004012818.1|,COG0211	gi|426255672|ref|XP_004021472.1|,COG0513	gi|426241730|ref|XP_004014742.1|,COG1490	gi|426224567|ref|XP_004006440.1|,COG0513	gi|426218020|ref|XP_004003248.1|,COG1499	gi|451172075|ref|NP_001263383.1|,COG0513	gi|426251127|ref|XP_004019282.1|,COG0013	gi|426219371|ref|XP_004003899.1|,COG0480	gi|426237581|ref|XP_004012736.1|,COG0198	gi|426258274|ref|XP_004022739.1|,COG4352	gi|426230488|ref|XP_004009303.1|,COG0182	gi|426239907|ref|XP_004013858.1|,COG0173	gi|426238355|ref|XP_004013120.1|,COG0222	gi|426225666|ref|XP_004006984.1|,COG0144	gi|426249254|ref|XP_004018365.1|,COG0617	gi|426231411|ref|XP_004009732.1|,COG5053	gi|426216367|ref|XP_004002435.1|,COG0180	gi|426230586|ref|XP_004009348.1|,COG0343	gi|426249533|ref|XP_004018504.1|,COG1208	gi|426236119|ref|XP_004012022.1|,COG5225	gi|26224932|gb|AAN76366.1|,COG2147	gi|426258896|ref|XP_004023039.1|,COG0215	gi|426243776|ref|XP_004015724.1|,COG0172	gi|426247190|ref|XP_004017369.1|,COG1184	gi|426247190|ref|XP_004017369.1|,COG0182	gi|426215394|ref|XP_004001957.1|,COG1208	gi|426223298|ref|XP_004005813.1|,COG1184	gi|426223298|ref|XP_004005813.1|,COG0182	gi|426238257|ref|XP_004013071.1|,COG0293	gi|426254641|ref|XP_004020985.1|,COG0186	gi|426225269|ref|XP_004006789.1|,COG0162	gi|426219335|ref|XP_004003881.1|,COG1208	gi|426247208|ref|XP_004017378.1|,COG0023	gi|426242933|ref|XP_004015323.1|,COG0689	gi|426252074|ref|XP_004019743.1|,COG0080	gi|426248358|ref|XP_004017930.1|,COG1490	gi|426231285|ref|XP_004009670.1|,COG3277	gi|51316658|sp|Q6Q312.3|RS26_SHEEP,COG4830	gi|426238472|ref|XP_004013177.1|,COG0049	gi|426215598|ref|XP_004002058.1|,COG0442	gi|426240429|ref|XP_004014105.1|,COG1236	gi|426246855|ref|XP_004017203.1|,COG0144	gi|426234990|ref|XP_004011474.1|,COG0030	gi|426223116|ref|XP_004005724.1|,COG1236	gi|426220382|ref|XP_004004395.1|,COG5099	gi|426232140|ref|XP_004010092.1|,COG0024	gi|426253041|ref|XP_004020210.1|,COG0539	gi|426221192|ref|XP_004004794.1|,COG0513	gi|426244481|ref|XP_004016050.1|,COG0513	gi|426237308|ref|XP_004012603.1|,COG5192	gi|426233680|ref|XP_004010843.1|,COG1184	gi|426233680|ref|XP_004010843.1|,COG0182	gi|426251725|ref|XP_004019572.1|,COG0101	gi|426231206|ref|XP_004009631.1|,COG2123	gi|426231206|ref|XP_004009631.1|,COG0689
K	Transcription 	164	gi|426217578|ref|XP_004003030.1|,COG0515	gi|426237528|ref|XP_004012712.1|,COG0513	gi|426217730|ref|XP_004003105.1|,COG0513	gi|426227120|ref|XP_004007674.1|,COG0513	gi|426226067|ref|XP_004007176.1|,COG0513	gi|426224927|ref|XP_004006620.1|,COG1308	gi|426250584|ref|XP_004019015.1|,COG0513	gi|426223156|ref|XP_004005743.1|,COG0513	gi|426256872|ref|XP_004022060.1|,COG0513	gi|426238277|ref|XP_004013081.1|,COG0513	gi|426250060|ref|XP_004018758.1|,COG1224	gi|426241116|ref|XP_004014438.1|,COG1958	gi|426251103|ref|XP_004019270.1|,COG0515	gi|426249074|ref|XP_004018277.1|,COG0515	gi|426238395|ref|XP_004013140.1|,COG0513	gi|148225376|ref|NP_001087255.1|,COG1278	gi|426244644|ref|XP_004016131.1|,COG0513	gi|426247570|ref|XP_004017554.1|,COG1958	gi|426243127|ref|XP_004015415.1|,COG1224	gi|426217642|ref|XP_004003062.1|,COG0515	gi|426247937|ref|XP_004017726.1|,COG0515	gi|426234281|ref|XP_004011125.1|,COG0515	gi|8568077|gb|AAF76424.1|AF238980_1,COG0515	gi|426243035|ref|XP_004015372.1|,COG1958	gi|426227909|ref|XP_004008057.1|,COG1958	gi|392583900|ref|NP_001254807.1|,COG0515	gi|426226243|ref|XP_004007258.1|,COG0515	gi|426236089|ref|XP_004012007.1|,COG1594	gi|426226785|ref|XP_004023743.1|,COG5259	gi|426255239|ref|XP_004021265.1|,COG0515	gi|426226980|ref|XP_004023365.1|,COG1278	gi|426231239|ref|XP_004009647.1|,COG0515	gi|426220380|ref|XP_004004394.1|,COG0553	gi|426242875|ref|XP_004015296.1|,COG5164	gi|426242875|ref|XP_004015296.1|,COG0250	gi|426250528|ref|XP_004018987.1|,COG1958	gi|426236433|ref|XP_004012173.1|,COG0515	gi|426232818|ref|XP_004010417.1|,COG5406	gi|215983072|ref|NP_001135983.1|,COG5041	gi|426242457|ref|XP_004015089.1|,COG5103	gi|426253705|ref|XP_004020533.1|,COG1958	gi|426229554|ref|XP_004008855.1|,COG0513	gi|218783556|ref|NP_001136366.1|,COG0515	gi|426253713|ref|XP_004020537.1|,COG0515	gi|426256398|ref|XP_004021827.1|,COG1958	gi|426238812|ref|XP_004013338.1|,COG0086	gi|426254517|ref|XP_004020923.1|,COG5007	gi|426252721|ref|XP_004020051.1|,COG0515	gi|426228876|ref|XP_004008522.1|,COG0513	gi|426243354|ref|XP_004015523.1|,COG0513	gi|426256762|ref|XP_004022006.1|,COG0515	gi|426229487|ref|XP_004008822.1|,COG2012	gi|426225041|ref|XP_004006676.1|,COG1958	gi|426248296|ref|XP_004017899.1|,COG0515	gi|426223308|ref|XP_004005817.1|,COG0515	gi|426250365|ref|XP_004018907.1|,COG5147	gi|426236875|ref|XP_004012390.1|,COG0515	gi|209693412|ref|NP_001129403.1|,COG0515	gi|426243800|ref|XP_004015736.1|,COG5190	gi|426241259|ref|XP_004014509.1|,COG0515	gi|426215266|ref|XP_004001895.1|,COG5208	gi|426215266|ref|XP_004001895.1|,COG5247	gi|426252179|ref|XP_004019793.1|,COG0846	gi|426258288|ref|XP_004022746.1|,COG0515	gi|426242857|ref|XP_004015287.1|,COG0846	gi|426223378|ref|XP_004005852.1|,COG1958	gi|426251954|ref|XP_004019684.1|,COG0515	gi|213972531|ref|NP_001135427.1|,COG1095	gi|426229894|ref|XP_004009018.1|,COG0515	gi|426238255|ref|XP_004013070.1|,COG0513	gi|426215922|ref|XP_004002218.1|,COG1405	gi|426219740|ref|XP_004004076.1|,COG5290	gi|426227030|ref|XP_004007632.1|,COG0553	gi|426246999|ref|XP_004017274.1|,COG0553	gi|426253729|ref|XP_004020545.1|,COG0515	gi|426225993|ref|XP_004007141.1|,COG5076	gi|426230380|ref|XP_004009251.1|,COG5076	gi|426250913|ref|XP_004019177.1|,COG0846	gi|426250953|ref|XP_004019197.1|,COG0515	gi|426245460|ref|XP_004023562.1|,COG5165	gi|426239347|ref|XP_004013583.1|,COG0515	gi|426215992|ref|XP_004002253.1|,COG5150	gi|426256124|ref|XP_004021691.1|,COG0515	gi|426248934|ref|XP_004023624.1|,COG0515	gi|426220863|ref|XP_004004631.1|,COG0515	gi|240849261|ref|NP_001155364.1|,COG0515	gi|426228690|ref|XP_004008429.1|,COG0515	gi|426239377|ref|XP_004013598.1|,COG1958	gi|426229199|ref|XP_004008679.1|,COG1958	gi|426249395|ref|XP_004018435.1|,COG0515	gi|426255332|ref|XP_004021306.1|,COG5076	gi|426240155|ref|XP_004013979.1|,COG0515	gi|426226436|ref|XP_004007349.1|,COG0515	gi|426249725|ref|XP_004018600.1|,COG1958	gi|426223398|ref|XP_004005862.1|,COG0515	gi|240849342|ref|NP_001155329.1|,COG0515	gi|426255672|ref|XP_004021472.1|,COG0513	gi|426236297|ref|XP_004012106.1|,COG5090	gi|426224567|ref|XP_004006440.1|,COG0513	gi|426250213|ref|XP_004018832.1|,COG0515	gi|451172075|ref|NP_001263383.1|,COG0513	gi|426230288|ref|XP_004009208.1|,COG1958	gi|426249489|ref|XP_004018482.1|,COG0515	gi|426222179|ref|XP_004005278.1|,COG0515	gi|426247258|ref|XP_004017403.1|,COG0515	gi|426253055|ref|XP_004020217.1|,COG0515	gi|426239423|ref|XP_004013621.1|,COG0515	gi|426232399|ref|XP_004010211.1|,COG0515	gi|426243850|ref|XP_004015757.1|,COG0515	gi|426231706|ref|XP_004009879.1|,COG0515	gi|426255460|ref|XP_004021366.1|,COG5025	gi|426258045|ref|XP_004022630.1|,COG0515	gi|426221891|ref|XP_004005139.1|,COG0515	gi|426255934|ref|XP_004021602.1|,COG0515	gi|426220208|ref|XP_004004308.1|,COG1940	gi|426232580|ref|XP_004010299.1|,COG0515	gi|426221641|ref|XP_004005017.1|,COG0571	gi|426229145|ref|XP_004008652.1|,COG0515	gi|426233484|ref|XP_004010747.1|,COG5220	gi|426253373|ref|XP_004020371.1|,COG0454	gi|426236581|ref|XP_004012246.1|,COG5150	gi|426250337|ref|XP_004018893.1|,COG0202	gi|426252054|ref|XP_004019733.1|,COG5247	gi|426252054|ref|XP_004019733.1|,COG5208	gi|426236545|ref|XP_004012228.1|,COG0557	gi|426217930|ref|XP_004003203.1|,COG0515	gi|426256408|ref|XP_004021832.1|,COG0515	gi|426225959|ref|XP_004007125.1|,COG1813	gi|426233772|ref|XP_004010888.1|,COG5190	gi|426221711|ref|XP_004005051.1|,COG0557	gi|426231739|ref|XP_004009895.1|,COG0085	gi|426249190|ref|XP_004018333.1|,COG0515	gi|426246839|ref|XP_004017195.1|,COG0515	gi|426257288|ref|XP_004022261.1|,COG0553	gi|426235404|ref|XP_004011670.1|,COG0515	gi|426237206|ref|XP_004012552.1|,COG2183	gi|426219323|ref|XP_004003875.1|,COG0515	gi|238566899|gb|ACR46649.1|,COG0515	gi|426219291|ref|XP_004003859.1|,COG0515	gi|426215848|ref|XP_004002181.1|,COG0515	gi|426250957|ref|XP_004019199.1|,COG0515	gi|426225319|ref|XP_004006814.1|,COG0515	gi|426243556|ref|XP_004015618.1|,COG0515	gi|426226727|ref|XP_004007490.1|,COG0515	gi|426248571|ref|XP_004018036.1|,COG0515	gi|426237697|ref|XP_004012794.1|,COG0515	gi|426235963|ref|XP_004011946.1|,COG5169	gi|426239838|ref|XP_004013825.1|,COG0515	gi|426227074|ref|XP_004007652.1|,COG0515	gi|426233018|ref|XP_004010514.1|,COG5296	gi|54037516|sp|P67829.1|KC1A_SHEEP,COG0515	gi|426220567|ref|XP_004004486.1|,COG1243	gi|426224931|ref|XP_004006622.1|,COG5076	gi|426234935|ref|XP_004011447.1|,COG0553	gi|426232260|ref|XP_004010151.1|,COG0515	gi|426246339|ref|XP_004016952.1|,COG5118	gi|426221192|ref|XP_004004794.1|,COG0513	gi|426219877|ref|XP_004004144.1|,COG0515	gi|426225087|ref|XP_004006699.1|,COG0515	gi|426244481|ref|XP_004016050.1|,COG0513	gi|426246981|ref|XP_004017265.1|,COG1958	gi|426226135|ref|XP_004007205.1|,COG0515	gi|426249743|ref|XP_004018609.1|,COG0515	gi|426253180|ref|XP_004020278.1|,COG0515
L	Replication, recombination and repair 	145	gi|426235979|ref|XP_004011953.1|,COG0419	gi|426217578|ref|XP_004003030.1|,COG0515	gi|426240004|ref|XP_004013905.1|,COG1643	gi|426237528|ref|XP_004012712.1|,COG0513	gi|426217730|ref|XP_004003105.1|,COG0513	gi|426227120|ref|XP_004007674.1|,COG0513	gi|426228463|ref|XP_004008325.1|,COG1525	gi|426226067|ref|XP_004007176.1|,COG0513	gi|426250584|ref|XP_004019015.1|,COG0513	gi|426223156|ref|XP_004005743.1|,COG0513	gi|426231523|ref|XP_004009788.1|,COG1643	gi|426256872|ref|XP_004022060.1|,COG0513	gi|426238277|ref|XP_004013081.1|,COG0513	gi|426251103|ref|XP_004019270.1|,COG0515	gi|426249074|ref|XP_004018277.1|,COG0515	gi|426238395|ref|XP_004013140.1|,COG0513	gi|426244644|ref|XP_004016131.1|,COG0513	gi|426232864|ref|XP_004010439.1|,COG0708	gi|426217642|ref|XP_004003062.1|,COG0515	gi|426247937|ref|XP_004017726.1|,COG0515	gi|426234281|ref|XP_004011125.1|,COG0515	gi|8568077|gb|AAF76424.1|AF238980_1,COG0515	gi|392583900|ref|NP_001254807.1|,COG0515	gi|426226243|ref|XP_004007258.1|,COG0515	gi|426235157|ref|XP_004011557.1|,COG0419	gi|426255239|ref|XP_004021265.1|,COG0515	gi|426250427|ref|XP_004018938.1|,COG1241	gi|426231239|ref|XP_004009647.1|,COG0515	gi|426220380|ref|XP_004004394.1|,COG0553	gi|240849249|ref|NP_001155361.1|,COG1599	gi|426242035|ref|XP_004014884.1|,COG3569	gi|426236433|ref|XP_004012173.1|,COG0515	gi|426232818|ref|XP_004010417.1|,COG5406	gi|426229554|ref|XP_004008855.1|,COG0513	gi|218783556|ref|NP_001136366.1|,COG0515	gi|426253713|ref|XP_004020537.1|,COG0515	gi|426252721|ref|XP_004020051.1|,COG0515	gi|426228876|ref|XP_004008522.1|,COG0513	gi|426243354|ref|XP_004015523.1|,COG0513	gi|426236079|ref|XP_004012002.1|,COG1241	gi|426230268|ref|XP_004009198.1|,COG1112	gi|426256762|ref|XP_004022006.1|,COG0515	gi|426248296|ref|XP_004017899.1|,COG0515	gi|426223308|ref|XP_004005817.1|,COG0515	gi|426256620|ref|XP_004021936.1|,COG0187	gi|426256620|ref|XP_004021936.1|,COG0188	gi|426236875|ref|XP_004012390.1|,COG0515	gi|209693412|ref|NP_001129403.1|,COG0515	gi|426241259|ref|XP_004014509.1|,COG0515	gi|426241018|ref|XP_004014389.1|,COG0592	gi|426250078|ref|XP_004018766.1|,COG1241	gi|426258288|ref|XP_004022746.1|,COG0515	gi|426228127|ref|XP_004008166.1|,COG0629	gi|426251954|ref|XP_004019684.1|,COG0515	gi|426229894|ref|XP_004009018.1|,COG0515	gi|426238255|ref|XP_004013070.1|,COG0513	gi|426227030|ref|XP_004007632.1|,COG0553	gi|426240715|ref|XP_004014239.1|,COG0494	gi|426246999|ref|XP_004017274.1|,COG0553	gi|426253729|ref|XP_004020545.1|,COG0515	gi|426254824|ref|XP_004021076.1|,COG1241	gi|426250953|ref|XP_004019197.1|,COG0515	gi|426245460|ref|XP_004023562.1|,COG5165	gi|426239347|ref|XP_004013583.1|,COG0515	gi|426221856|ref|XP_004005122.1|,COG5235	gi|426256124|ref|XP_004021691.1|,COG0515	gi|426250501|ref|XP_004018974.1|,COG4581	gi|426248934|ref|XP_004023624.1|,COG0515	gi|426220863|ref|XP_004004631.1|,COG0515	gi|240849261|ref|NP_001155364.1|,COG0515	gi|426228690|ref|XP_004008429.1|,COG0515	gi|426249395|ref|XP_004018435.1|,COG0515	gi|426240155|ref|XP_004013979.1|,COG0515	gi|426226436|ref|XP_004007349.1|,COG0515	gi|426223398|ref|XP_004005862.1|,COG0515	gi|240849342|ref|NP_001155329.1|,COG0515	gi|426255672|ref|XP_004021472.1|,COG0513	gi|426224567|ref|XP_004006440.1|,COG0513	gi|426250213|ref|XP_004018832.1|,COG0515	gi|451172075|ref|NP_001263383.1|,COG0513	gi|426249489|ref|XP_004018482.1|,COG0515	gi|426222179|ref|XP_004005278.1|,COG0515	gi|426226897|ref|XP_004007571.1|,COG1241	gi|426247258|ref|XP_004017403.1|,COG0515	gi|426253055|ref|XP_004020217.1|,COG0515	gi|426239423|ref|XP_004013621.1|,COG0515	gi|426232399|ref|XP_004010211.1|,COG0515	gi|426246501|ref|XP_004017032.1|,COG4581	gi|426243850|ref|XP_004015757.1|,COG0515	gi|426231706|ref|XP_004009879.1|,COG0515	gi|426229215|ref|XP_004008686.1|,COG0419	gi|426219953|ref|XP_004004182.1|,COG0494	gi|426258045|ref|XP_004022630.1|,COG0515	gi|426221155|ref|XP_004004776.1|,COG1241	gi|426221891|ref|XP_004005139.1|,COG0515	gi|426255934|ref|XP_004021602.1|,COG0515	gi|426216258|ref|XP_004002382.1|,COG1112	gi|426232580|ref|XP_004010299.1|,COG0515	gi|426236893|ref|XP_004012399.1|,COG0258	gi|426223707|ref|XP_004023308.1|,COG0249	gi|426229145|ref|XP_004008652.1|,COG0515	gi|426233484|ref|XP_004010747.1|,COG5220	gi|426247947|ref|XP_004017731.1|,COG5032	gi|426217930|ref|XP_004003203.1|,COG0515	gi|426233813|ref|XP_004010907.1|,COG0494	gi|426256408|ref|XP_004021832.1|,COG0515	gi|224451145|ref|NP_001138927.1|,COG5032	gi|426223711|ref|XP_004006017.1|,COG0249	gi|426238631|ref|XP_004013253.1|,COG1793	gi|426249190|ref|XP_004018333.1|,COG0515	gi|426246839|ref|XP_004017195.1|,COG0515	gi|426257288|ref|XP_004022261.1|,COG0553	gi|426235404|ref|XP_004011670.1|,COG0515	gi|426218091|ref|XP_004003283.1|,COG1643	gi|426247658|ref|XP_004017596.1|,COG0417	gi|426219323|ref|XP_004003875.1|,COG0515	gi|238566899|gb|ACR46649.1|,COG0515	gi|426219291|ref|XP_004003859.1|,COG0515	gi|426215848|ref|XP_004002181.1|,COG0515	gi|426250957|ref|XP_004019199.1|,COG0515	gi|426225319|ref|XP_004006814.1|,COG0515	gi|426243556|ref|XP_004015618.1|,COG0515	gi|426256602|ref|XP_004021927.1|,COG1796	gi|426217726|ref|XP_004003103.1|,COG0470	gi|426226727|ref|XP_004007490.1|,COG0515	gi|426248571|ref|XP_004018036.1|,COG0515	gi|426237697|ref|XP_004012794.1|,COG0515	gi|426239838|ref|XP_004013825.1|,COG0515	gi|426227074|ref|XP_004007652.1|,COG0515	gi|54037516|sp|P67829.1|KC1A_SHEEP,COG0515	gi|426235498|ref|XP_004011717.1|,COG5032	gi|426254915|ref|XP_004021119.1|,COG2094	gi|426234935|ref|XP_004011447.1|,COG0553	gi|426232260|ref|XP_004010151.1|,COG0515	gi|426221192|ref|XP_004004794.1|,COG0513	gi|426219877|ref|XP_004004144.1|,COG0515	gi|426235464|ref|XP_004011700.1|,COG0084	gi|426235742|ref|XP_004011839.1|,COG5142	gi|426247933|ref|XP_004017724.1|,COG0550	gi|426225087|ref|XP_004006699.1|,COG0515	gi|426244481|ref|XP_004016050.1|,COG0513	gi|426251427|ref|XP_004023543.1|,COG2256	gi|426226135|ref|XP_004007205.1|,COG0515	gi|426249743|ref|XP_004018609.1|,COG0515	gi|426253180|ref|XP_004020278.1|,COG0515
M	Cell wall/membrane/envelope biogenesis 	38	gi|426236407|ref|XP_004012160.1|,COG2335	gi|426236403|ref|XP_004012158.1|,COG2335	gi|426229572|ref|XP_004008863.1|,COG2335	gi|209693398|ref|NP_001129404.1|,COG0451	gi|209693398|ref|NP_001129404.1|,COG1088	gi|426226323|ref|XP_004007295.1|,COG0449	gi|426219401|ref|XP_004003914.1|,COG5597	gi|426216767|ref|XP_004002629.1|,COG5520	gi|426225688|ref|XP_004006995.1|,COG0702	gi|426218423|ref|XP_004003446.1|,COG3967	gi|426221326|ref|XP_004004861.1|,COG1208	gi|426254256|ref|XP_004020795.1|,COG0702	gi|426225883|ref|XP_004007089.1|,COG4775	gi|426225883|ref|XP_004007089.1|,COG0729	gi|426244045|ref|XP_004015846.1|,COG0438	gi|426218427|ref|XP_004003448.1|,COG3967	gi|426226955|ref|XP_004007598.1|,COG1083	gi|426222271|ref|XP_004005320.1|,COG2089	gi|426231599|ref|XP_004009826.1|,COG1004	gi|426228688|ref|XP_004008428.1|,COG0449	gi|426235350|ref|XP_004011647.1|,COG0451	gi|426230054|ref|XP_004009097.1|,COG1091	gi|426217626|ref|XP_004003054.1|,COG0615	gi|426217668|ref|XP_004003075.1|,COG3040	gi|426257414|ref|XP_004022322.1|,COG0451	gi|426220208|ref|XP_004004308.1|,COG0381	gi|426249533|ref|XP_004018504.1|,COG1208	gi|426230314|ref|XP_004009220.1|,COG3306	gi|426249898|ref|XP_004023215.1|,COG2335	gi|426252881|ref|XP_004020131.1|,COG0329	gi|426215394|ref|XP_004001957.1|,COG1208	gi|426219335|ref|XP_004003881.1|,COG1208	gi|426251429|ref|XP_004019424.1|,COG1089	gi|426251575|ref|XP_004019497.1|,COG0702	gi|426241614|ref|XP_004014684.1|,COG0463	gi|426228850|ref|XP_004008509.1|,COG5479	gi|426220138|ref|XP_004004274.1|,COG0438	gi|426226725|ref|XP_004007489.1|,COG1442
N	Cell motility 	8	gi|426240008|ref|XP_004013907.1|,COG0840	gi|426227599|ref|XP_004007905.1|,COG0840	gi|426254015|ref|XP_004020683.1|,COG0840	gi|426235157|ref|XP_004011557.1|,COG0840	gi|426243342|ref|XP_004015517.1|,COG5491	gi|426253759|ref|XP_004023554.1|,COG5491	gi|426243480|ref|XP_004015583.1|,COG5491	gi|426223557|ref|XP_004005941.1|,COG5491
O	Posttranslational modification, protein turnover, chaperones 	339	gi|426250524|ref|XP_004018985.1|,COG0443	gi|426248587|ref|XP_004018044.1|,COG0326	gi|426223038|ref|XP_004005686.1|,COG0443	gi|426221286|ref|XP_004004841.1|,COG0459	gi|426250357|ref|XP_004018903.1|,COG0326	gi|426244714|ref|XP_004023350.1|,COG0443	gi|426225145|ref|XP_004006728.1|,COG0326	gi|251823897|ref|NP_001156517.1|,COG0526	gi|251823897|ref|NP_001156517.1|,COG3118	gi|426222300|ref|XP_004005332.1|,COG0464	gi|410066852|gb|AFV58067.1|,COG4826	gi|426259137|ref|XP_004023157.1|,COG4826	gi|426248890|ref|XP_004018190.1|,COG4826	gi|426233526|ref|XP_004010768.1|,COG0443	gi|426229624|ref|XP_004008889.1|,COG0443	gi|410066839|gb|AFV58061.1|,COG0652	gi|426238347|ref|XP_004013116.1|,COG0526	gi|426248551|ref|XP_004018026.1|,COG4826	gi|426252130|ref|XP_004019771.1|,COG0625	gi|57164383|ref|NP_001009393.1|,COG4826	gi|426228606|ref|XP_004008393.1|,COG0526	gi|426244738|ref|XP_004016174.1|,COG0234	gi|426217189|ref|XP_004002836.1|,COG0459	gi|240849297|ref|NP_001155337.1|,COG5044	gi|426229532|ref|XP_004008844.1|,COG0443	gi|426224723|ref|XP_004006518.1|,COG0459	gi|525507188|ref|NP_001267633.1|,COG0450	gi|168693445|ref|NP_001108238.1|,COG0625	gi|426223661|ref|XP_004005993.1|,COG5272	gi|426215416|ref|XP_004001968.1|,COG0450	gi|426223919|ref|XP_004006121.1|,COG0459	gi|426244658|ref|XP_004016138.1|,COG0443	gi|426259139|ref|XP_004023158.1|,COG4826	gi|213021132|ref|NP_001132919.1|,COG4826	gi|426235013|ref|XP_004011485.1|,COG0459	gi|426227062|ref|XP_004007647.1|,COG0545	gi|426233160|ref|XP_004010585.1|,COG0652	gi|426255093|ref|XP_004021199.1|,COG0326	gi|426226336|ref|XP_004007301.1|,COG0459	gi|525507194|ref|NP_001267636.1|,COG4826	gi|426229115|ref|XP_004008638.1|,COG0466	gi|426254643|ref|XP_004020986.1|,COG0459	gi|426251394|ref|XP_004019408.1|,COG0526	gi|426251990|ref|XP_004019702.1|,COG0678	gi|240849331|ref|NP_001155343.1|,COG5044	gi|426223138|ref|XP_004005734.1|,COG0526	gi|426223138|ref|XP_004005734.1|,COG3118	gi|426216836|ref|XP_004002663.1|,COG0459	gi|426233450|ref|XP_004010730.1|,COG0638	gi|426231287|ref|XP_004009671.1|,COG5640	gi|426250445|ref|XP_004018947.1|,COG0625	gi|261244968|ref|NP_001159667.1|,COG5640	gi|261244978|ref|NP_001159672.1|,COG0450	gi|57526646|ref|NP_001009799.1|,COG4826	gi|426237787|ref|XP_004012839.1|,COG0330	gi|426227541|ref|XP_004007876.1|,COG1222	gi|426222657|ref|XP_004005503.1|,COG5116	gi|426222657|ref|XP_004005503.1|,COG5110	gi|410066854|gb|AFV58068.1|,COG0638	gi|426246714|ref|XP_004017136.1|,COG0459	gi|426248549|ref|XP_004018025.1|,COG4826	gi|426231964|ref|XP_004010006.1|,COG5071	gi|426227016|ref|XP_004007626.1|,COG0330	gi|426220597|ref|XP_004004501.1|,COG4870	gi|187607549|ref|NP_001119826.1|,COG0526	gi|426216148|ref|XP_004002329.1|,COG0638	gi|426235021|ref|XP_004011489.1|,COG5640	gi|426253999|ref|XP_004020676.1|,COG5560	gi|213021130|ref|NP_001132918.1|,COG0638	gi|426238259|ref|XP_004013072.1|,COG1222	gi|426250614|ref|XP_004019030.1|,COG0330	gi|426252412|ref|XP_004019908.1|,COG0625	gi|426244902|ref|XP_004016255.1|,COG4934	gi|426256774|ref|XP_004022012.1|,COG0450	gi|426239038|ref|XP_004013439.1|,COG0545	gi|426232754|ref|XP_004010385.1|,COG0638	gi|426245407|ref|XP_004016503.1|,COG1222	gi|426253176|ref|XP_004020276.1|,COG0450	gi|426220266|ref|XP_004004337.1|,COG0330	gi|426241909|ref|XP_004014822.1|,COG0545	gi|426247234|ref|XP_004017391.1|,COG0265	gi|426253063|ref|XP_004020221.1|,COG0625	gi|426221643|ref|XP_004005018.1|,COG4826	gi|426232518|ref|XP_004010269.1|,COG1222	gi|426236461|ref|XP_004012187.1|,COG0443	gi|1703309|sp|P20757.2|ANGT_SHEEP,COG4826	gi|426229475|ref|XP_004008816.1|,COG5640	gi|426241867|ref|XP_004014802.1|,COG0638	gi|57164261|ref|NP_001009421.1|,COG0526	gi|426220130|ref|XP_004004270.1|,COG0526	gi|426251960|ref|XP_004019687.1|,COG5539	gi|426220921|ref|XP_004004660.1|,COG5193	gi|426233770|ref|XP_004010887.1|,COG1222	gi|426247109|ref|XP_004017329.1|,COG0652	gi|426237222|ref|XP_004012560.1|,COG0330	gi|240849237|ref|NP_001155358.1|,COG5272	gi|426253473|ref|XP_004020419.1|,COG0278	gi|426221931|ref|XP_004005159.1|,COG0625	gi|426218619|ref|XP_004003540.1|,COG0652	gi|426235500|ref|XP_004011718.1|,COG5078	gi|426250191|ref|XP_004018821.1|,COG0545	gi|426237857|ref|XP_004012874.1|,COG0638	gi|426237150|ref|XP_004012524.1|,COG5159	gi|426253387|ref|XP_004020378.1|,COG0625	gi|426235212|ref|XP_004011583.1|,COG2518	gi|251823923|ref|NP_001156530.1|,COG5078	gi|426225642|ref|XP_004006973.1|,COG5207	gi|426225642|ref|XP_004006973.1|,COG5560	gi|426225642|ref|XP_004006973.1|,COG5533	gi|426244752|ref|XP_004016181.1|,COG0638	gi|426248510|ref|XP_004018006.1|,COG5206	gi|426235057|ref|XP_004011507.1|,COG0638	gi|426247945|ref|XP_004017730.1|,COG5078	gi|426252933|ref|XP_004020157.1|,COG0330	gi|426216582|ref|XP_004002540.1|,COG0638	gi|426229293|ref|XP_004008725.1|,COG0652	gi|426242885|ref|XP_004015299.1|,COG1222	gi|157278598|ref|NP_001098398.1|,COG5148	gi|426252217|ref|XP_004019812.1|,COG4870	gi|426232166|ref|XP_004010105.1|,COG5078	gi|251823899|ref|NP_001156518.1|,COG0526	gi|251823899|ref|NP_001156518.1|,COG3118	gi|426249313|ref|XP_004018394.1|,COG5187	gi|426251980|ref|XP_004019697.1|,COG0545	gi|426224559|ref|XP_004006436.1|,COG0545	gi|426217798|ref|XP_004003139.1|,COG5110	gi|426217798|ref|XP_004003139.1|,COG5116	gi|426220786|ref|XP_004004593.1|,COG0545	gi|426253885|ref|XP_004020621.1|,COG0464	gi|426256938|ref|XP_004022093.1|,COG5272	gi|426222098|ref|XP_004005240.1|,COG0330	gi|426258796|ref|XP_004022991.1|,COG4826	gi|426248232|ref|XP_004017868.1|,COG0638	gi|426241591|ref|XP_004014673.1|,COG5656	gi|426254171|ref|XP_004020755.1|,COG5078	gi|426229922|ref|XP_004009032.1|,COG0386	gi|426216524|ref|XP_004002512.1|,COG4870	gi|426250511|ref|XP_004018979.1|,COG5640	gi|426219746|ref|XP_004004079.1|,COG5272	gi|426224390|ref|XP_004006354.1|,COG1730	gi|426215528|ref|XP_004002024.1|,COG0526	gi|426215154|ref|XP_004001839.1|,COG0638	gi|426238289|ref|XP_004013087.1|,COG5071	gi|426242541|ref|XP_004015131.1|,COG0638	gi|426246684|ref|XP_004017122.1|,COG0545	gi|426246684|ref|XP_004017122.1|,COG1047	gi|426246147|ref|XP_004016857.1|,COG4826	gi|426218593|ref|XP_004003528.1|,COG1397	gi|426247071|ref|XP_004017310.1|,COG0443	gi|426229089|ref|XP_004008625.1|,COG0740	gi|426228902|ref|XP_004008534.1|,COG5272	gi|155369640|ref|NP_001094390.1|,COG4826	gi|426227720|ref|XP_004007964.1|,COG0545	gi|426237296|ref|XP_004012597.1|,COG4826	gi|426219985|ref|XP_004004198.1|,COG0484	gi|426248007|ref|XP_004017757.1|,COG5021	gi|426251896|ref|XP_004019657.1|,COG5207	gi|426248559|ref|XP_004018030.1|,COG0278	gi|426249547|ref|XP_004018511.1|,COG0386	gi|187937000|ref|NP_001120760.1|,COG0695	gi|426244822|ref|XP_004016216.1|,COG5656	gi|426232862|ref|XP_004010438.1|,COG0533	gi|426224325|ref|XP_004006322.1|,COG5541	gi|426237420|ref|XP_004012658.1|,COG0638	gi|426230967|ref|XP_004023298.1|,COG0386	gi|426255758|ref|XP_004021515.1|,COG2214	gi|426255758|ref|XP_004021515.1|,COG0484	gi|388332060|gb|AFH57126.2|,COG5021	gi|426238217|ref|XP_004013052.1|,COG0464	gi|426253136|ref|XP_004020256.1|,COG0526	gi|426219527|ref|XP_004003973.1|,COG5227	gi|426252014|ref|XP_004019714.1|,COG5272	gi|426256866|ref|XP_004022057.1|,COG5077	gi|426256866|ref|XP_004022057.1|,COG5533	gi|426233730|ref|XP_004010867.1|,COG5580	gi|426253435|ref|XP_004020401.1|,COG0265	gi|221307461|ref|NP_001138250.1|,COG5201	gi|260081547|gb|ACX31202.1|,COG1382	gi|426219003|ref|XP_004003720.1|,COG5272	gi|426223621|ref|XP_004005973.1|,COG0652	gi|426238035|ref|XP_004012963.1|,COG0484	gi|426238035|ref|XP_004012963.1|,COG2214	gi|196259781|ref|NP_001124502.1|,COG0638	gi|426218302|ref|XP_004003388.1|,COG0484	gi|426239788|ref|XP_004013801.1|,COG0484	gi|426233340|ref|XP_004010675.1|,COG5159	gi|426239840|ref|XP_004013826.1|,COG0465	gi|426239840|ref|XP_004013826.1|,COG0464	gi|426239840|ref|XP_004013826.1|,COG1222	gi|426238323|ref|XP_004013104.1|,COG5187	gi|426232690|ref|XP_004010354.1|,COG5272	gi|426256976|ref|XP_004022112.1|,COG5021	gi|426221649|ref|XP_004005021.1|,COG5647	gi|119777|sp|P16291.1|FA9_SHEEP,COG5640	gi|426250991|ref|XP_004019215.1|,COG0638	gi|426217840|ref|XP_004003160.1|,COG2214	gi|37915386|gb|AAP46141.1|,COG5078	gi|426221850|ref|XP_004005119.1|,COG2214	gi|426221850|ref|XP_004005119.1|,COG0484	gi|426228947|ref|XP_004008556.1|,COG0760	gi|426219687|ref|XP_004004050.1|,COG0545	gi|426253190|ref|XP_004020283.1|,COG5021	gi|426238964|ref|XP_004013406.1|,COG5078	gi|426254953|ref|XP_004023724.1|,COG5113	gi|426257262|ref|XP_004022248.1|,COG5265	gi|426234595|ref|XP_004011278.1|,COG0484	gi|426234595|ref|XP_004011278.1|,COG2214	gi|426253763|ref|XP_004020561.1|,COG0465	gi|426222441|ref|XP_004005400.1|,COG5640	gi|426217267|ref|XP_004002875.1|,COG0443	gi|426223054|ref|XP_004005694.1|,COG0638	gi|426238980|ref|XP_004013414.1|,COG5541	gi|426233262|ref|XP_004010636.1|,COG5021	gi|426225622|ref|XP_004006964.1|,COG5640	gi|426254288|ref|XP_004020811.1|,COG5077	gi|426254288|ref|XP_004020811.1|,COG5533	gi|426224799|ref|XP_004006556.1|,COG5560	gi|426224799|ref|XP_004006556.1|,COG5533	gi|426224799|ref|XP_004006556.1|,COG5077	gi|426228277|ref|XP_004008240.1|,COG0484	gi|426228277|ref|XP_004008240.1|,COG2214	gi|426215786|ref|XP_004002150.1|,COG2214	gi|426215786|ref|XP_004002150.1|,COG0484	gi|426240519|ref|XP_004014146.1|,COG0526	gi|426217742|ref|XP_004003111.1|,COG0484	gi|426248352|ref|XP_004017927.1|,COG5021	gi|240849229|ref|NP_001155355.1|,COG5536	gi|426253549|ref|XP_004020455.1|,COG4826	gi|426236931|ref|XP_004012417.1|,COG5647	gi|426226109|ref|XP_004007196.1|,COG0542	gi|426236927|ref|XP_004012415.1|,COG5640	gi|426244475|ref|XP_004016047.1|,COG5647	gi|57619183|ref|NP_001009735.1|,COG5272	gi|426230797|ref|XP_004009445.1|,COG5640	gi|426257576|ref|XP_004022402.1|,COG5647	gi|426241628|ref|XP_004014691.1|,COG0526	gi|426233718|ref|XP_004010861.1|,COG0625	gi|426238293|ref|XP_004013089.1|,COG5234	gi|426250217|ref|XP_004018834.1|,COG0652	gi|426242161|ref|XP_004014943.1|,COG1382	gi|426257222|ref|XP_004022231.1|,COG0760	gi|426240753|ref|XP_004014258.1|,COG5647	gi|426225227|ref|XP_004006768.1|,COG0526	gi|426225227|ref|XP_004006768.1|,COG3118	gi|426253947|ref|XP_004020650.1|,COG0526	gi|426253947|ref|XP_004020650.1|,COG3118	gi|426249733|ref|XP_004018604.1|,COG5082	gi|426224049|ref|XP_004006186.1|,COG0526	gi|426251425|ref|XP_004019423.1|,COG4826	gi|9954424|gb|AAG09052.1|AF294269_1,COG3590	gi|251823905|ref|NP_001156521.1|,COG0652	gi|426228604|ref|XP_004008392.1|,COG5647	gi|426223989|ref|XP_004006156.1|,COG0265	gi|426243414|ref|XP_004023443.1|,COG5533	gi|426243414|ref|XP_004023443.1|,COG5077	gi|426243414|ref|XP_004023443.1|,COG5560	gi|426243504|ref|XP_004015594.1|,COG0484	gi|426247568|ref|XP_004017553.1|,COG0625	gi|426215290|ref|XP_004001907.1|,COG0652	gi|426254252|ref|XP_004020793.1|,COG0484	gi|426253303|ref|XP_004020338.1|,COG1025	gi|426225624|ref|XP_004006965.1|,COG5640	gi|426247911|ref|XP_004017715.1|,COG0625	gi|426223527|ref|XP_004005926.1|,COG5560	gi|426232986|ref|XP_004010498.1|,COG2214	gi|426232986|ref|XP_004010498.1|,COG0484	gi|426252094|ref|XP_004019753.1|,COG4870	gi|426215516|ref|XP_004002018.1|,COG1025	gi|426250556|ref|XP_004019001.1|,COG5272	gi|426246401|ref|XP_004016983.1|,COG0652	gi|426233322|ref|XP_004010666.1|,COG5533	gi|426233322|ref|XP_004010666.1|,COG5560	gi|426233322|ref|XP_004010666.1|,COG5077	gi|426238699|ref|XP_004013285.1|,COG5596	gi|426253527|ref|XP_004020444.1|,COG0526	gi|426228868|ref|XP_004008518.1|,COG0484	gi|426228868|ref|XP_004008518.1|,COG2214	gi|426245077|ref|XP_004016341.1|,COG0542	gi|426244622|ref|XP_004016120.1|,COG5113	gi|426247979|ref|XP_004017745.1|,COG5140	gi|261244996|ref|NP_001159653.1|,COG5549	gi|426232077|ref|XP_004010062.1|,COG0576	gi|426238917|ref|XP_004013383.1|,COG5387	gi|1705661|sp|P49920.1|CBG_SHEEP,COG4826	gi|240849312|ref|NP_001155340.1|,COG5029	gi|426220749|ref|XP_004004576.1|,COG2214	gi|426220749|ref|XP_004004576.1|,COG0484	gi|426220749|ref|XP_004004576.1|,COG0526	gi|426218089|ref|XP_004003282.1|,COG3590	gi|426240327|ref|XP_004014061.1|,COG5640	gi|426241881|ref|XP_004014809.1|,COG4870	gi|426221681|ref|XP_004005037.1|,COG5021	gi|426243629|ref|XP_004015653.1|,COG0464	gi|426243629|ref|XP_004015653.1|,COG1222	gi|426248750|ref|XP_004018122.1|,COG4870	gi|426218721|ref|XP_004003587.1|,COG0386	gi|426222012|ref|XP_004005199.1|,COG5077	gi|426222012|ref|XP_004005199.1|,COG5533	gi|426222012|ref|XP_004005199.1|,COG5560	gi|426219967|ref|XP_004004189.1|,COG5078	gi|426233835|ref|XP_004010916.1|,COG5061	gi|426256136|ref|XP_004021697.1|,COG0652	gi|426252739|ref|XP_004020060.1|,COG0464	gi|426215766|ref|XP_004002140.1|,COG5206	gi|426246513|ref|XP_004017038.1|,COG0386	gi|426246409|ref|XP_004016987.1|,COG0652	gi|426216528|ref|XP_004002514.1|,COG4870	gi|426241148|ref|XP_004014454.1|,COG0484	gi|426241148|ref|XP_004014454.1|,COG2214	gi|426218747|ref|XP_004003598.1|,COG5077	gi|426218747|ref|XP_004003598.1|,COG5533	gi|426236889|ref|XP_004012397.1|,COG1404	gi|426236869|ref|XP_004012388.1|,COG0484	gi|426236869|ref|XP_004012388.1|,COG2214	gi|426255638|ref|XP_004021455.1|,COG5021	gi|426249549|ref|XP_004018512.1|,COG5560	gi|426249549|ref|XP_004018512.1|,COG5533	gi|426249549|ref|XP_004018512.1|,COG5077	gi|426257212|ref|XP_004022226.1|,COG3914	gi|426240998|ref|XP_004014379.1|,COG1025	gi|426244375|ref|XP_004015998.1|,COG5078	gi|426249307|ref|XP_004018391.1|,COG5021	gi|426230286|ref|XP_004009207.1|,COG2039	gi|426252482|ref|XP_004019941.1|,COG5243	gi|426248988|ref|XP_004018234.1|,COG5078	gi|426228007|ref|XP_004008106.1|,COG5078	gi|426255195|ref|XP_004021246.1|,COG5560	gi|426255195|ref|XP_004021246.1|,COG5533	gi|426255195|ref|XP_004021246.1|,COG5077	gi|426215254|ref|XP_004001889.1|,COG0501	gi|426245474|ref|XP_004016535.1|,COG0526	gi|426245308|ref|XP_004016455.1|,COG5640	gi|426248812|ref|XP_004018152.1|,COG5640	gi|426258312|ref|XP_004022758.1|,COG5078	gi|426233134|ref|XP_004010572.1|,COG0526	gi|426239239|ref|XP_004013533.1|,COG5078	gi|426227755|ref|XP_004007981.1|,COG0545	gi|426253204|ref|XP_004020290.1|,COG2935	gi|426240717|ref|XP_004014240.1|,COG0465
P	Inorganic ion transport and metabolism 	56	gi|1364218|emb|CAA26582.1|,COG0474	gi|426231527|ref|XP_004009790.1|,COG2032	gi|525507186|ref|NP_001267632.1|,COG0605	gi|426216931|ref|XP_004002710.1|,COG0474	gi|426236229|ref|XP_004012073.1|,COG3338	gi|426247268|ref|XP_004017408.1|,COG0474	gi|426225245|ref|XP_004006777.1|,COG2897	gi|426245288|ref|XP_004016445.1|,COG0753	gi|426224271|ref|XP_004006297.1|,COG0474	gi|118582300|sp|P00922.2|CAH2_SHEEP,COG3338	gi|426225221|ref|XP_004023401.1|,COG5398	gi|426250158|ref|XP_004018805.1|,COG1324	gi|426223200|ref|XP_004005765.1|,COG1528	gi|426255340|ref|XP_004021308.1|,COG0369	gi|426239489|ref|XP_004013653.1|,COG1218	gi|426240237|ref|XP_004014019.1|,COG0474	gi|354549725|gb|AER27860.1|,COG2032	gi|354549725|gb|AER27860.1|,COG2608	gi|426228916|ref|XP_004008541.1|,COG0003	gi|426245210|ref|XP_004016406.1|,COG1528	gi|426231321|ref|XP_004009688.1|,COG0529	gi|426253279|ref|XP_004020326.1|,COG0529	gi|426222804|ref|XP_004005572.1|,COG1785	gi|426258469|ref|XP_004022834.1|,COG2046	gi|426225919|ref|XP_004007106.1|,COG3119	gi|57164249|ref|NP_001009429.1|,COG2608	gi|426220354|ref|XP_004004381.1|,COG1965	gi|426237056|ref|XP_004012477.1|,COG3338	gi|426238393|ref|XP_004013139.1|,COG3119	gi|426233825|ref|XP_004023235.1|,COG3119	gi|426254258|ref|XP_004020796.1|,COG5398	gi|426224775|ref|XP_004006544.1|,COG3119	gi|426235881|ref|XP_004011906.1|,COG3338	gi|426225243|ref|XP_004006776.1|,COG2897	gi|57526336|ref|NP_001009771.1|,COG3338	gi|426240547|ref|XP_004014160.1|,COG1230	gi|122064584|sp|P09670.2|SODC_SHEEP,COG2032	gi|426257473|ref|XP_004022351.1|,COG0474	gi|426242290|ref|XP_004015007.1|,COG3119	gi|426220078|ref|XP_004004244.1|,COG0428	gi|426254487|ref|XP_004020909.1|,COG0477	gi|426230238|ref|XP_004009184.1|,COG0474	gi|6093580|sp|O78756.1|NU5M_SHEEP,COG1009	gi|426251928|ref|XP_004019671.1|,COG0477	gi|426225985|ref|XP_004007137.1|,COG0369	gi|426216969|ref|XP_004002727.1|,COG0607	gi|426216969|ref|XP_004002727.1|,COG2897	gi|426236101|ref|XP_004012013.1|,COG1218	gi|426236921|ref|XP_004012413.1|,COG0474	gi|254692806|ref|NP_001157070.1|,COG1230	gi|426257280|ref|XP_004022257.1|,COG2217	gi|426219329|ref|XP_004003878.1|,COG0038	gi|426243412|ref|XP_004015551.1|,COG0474	gi|426252915|ref|XP_004020148.1|,COG4536	gi|426252915|ref|XP_004020148.1|,COG4535	gi|426227788|ref|XP_004007997.1|,COG0053
Q	Secondary metabolites biosynthesis, transport and catabolism 	63	gi|148226937|ref|NP_001087258.1|,COG2124	gi|57619174|ref|NP_001009733.1|,COG2132	gi|426256978|ref|XP_004022113.1|,COG1028	gi|209693398|ref|NP_001129404.1|,COG3320	gi|426242127|ref|XP_004014926.1|,COG2124	gi|426239067|ref|XP_004013452.1|,COG3733	gi|426219714|ref|XP_004004063.1|,COG3321	gi|426223913|ref|XP_004006118.1|,COG1028	gi|426239165|ref|XP_004013496.1|,COG3321	gi|426232315|ref|XP_004010175.1|,COG1028	gi|426239064|ref|XP_004023708.1|,COG3733	gi|426229311|ref|XP_004008734.1|,COG1028	gi|426224115|ref|XP_004006219.1|,COG0179	gi|242247519|ref|NP_001156032.1|,COG3155	gi|426235861|ref|XP_004011896.1|,COG1028	gi|426232013|ref|XP_004010030.1|,COG1028	gi|426219705|ref|XP_004004059.1|,COG1028	gi|426218423|ref|XP_004003446.1|,COG1028	gi|426246712|ref|XP_004017135.1|,COG0412	gi|426235157|ref|XP_004011557.1|,COG1463	gi|426239052|ref|XP_004013446.1|,COG1028	gi|426230775|ref|XP_004009434.1|,COG1335	gi|426239169|ref|XP_004013498.1|,COG1028	gi|426237733|ref|XP_004012812.1|,COG0318	gi|426232722|ref|XP_004010370.1|,COG1028	gi|426248752|ref|XP_004018123.1|,COG0179	gi|426218427|ref|XP_004003448.1|,COG1028	gi|426233566|ref|XP_004010787.1|,COG1028	gi|426250897|ref|XP_004019169.1|,COG0500	gi|426218429|ref|XP_004003449.1|,COG1028	gi|426221753|ref|XP_004005072.1|,COG0123	gi|426238107|ref|XP_004012999.1|,COG3733	gi|426244073|ref|XP_004015860.1|,COG0500	gi|57015309|sp|Q29497.2|CP17A_SHEEP,COG2124	gi|426222561|ref|XP_004005457.1|,COG2124	gi|426228158|ref|XP_004008181.1|,COG3917	gi|426250860|ref|XP_004019151.1|,COG2050	gi|426255324|ref|XP_004021304.1|,COG0500	gi|426233474|ref|XP_004010742.1|,COG1028	gi|426220617|ref|XP_004004511.1|,COG1028	gi|426241771|ref|XP_004023460.1|,COG2931	gi|426250997|ref|XP_004019218.1|,COG1028	gi|426222940|ref|XP_004005637.1|,COG5285	gi|426230318|ref|XP_004023703.1|,COG0318	gi|426222597|ref|XP_004005474.1|,COG2124	gi|426221811|ref|XP_004005100.1|,COG3321	gi|426222792|ref|XP_004005566.1|,COG1233	gi|426253381|ref|XP_004020375.1|,COG0500	gi|426235973|ref|XP_004011950.1|,COG0145	gi|426235973|ref|XP_004011950.1|,COG0146	gi|426254129|ref|XP_004020737.1|,COG1028	gi|426254177|ref|XP_004023629.1|,COG0179	gi|426229758|ref|XP_004008950.1|,COG0123	gi|426217129|ref|XP_004002806.1|,COG3321	gi|426230590|ref|XP_004009350.1|,COG0500	gi|426236341|ref|XP_004012128.1|,COG0236	gi|426239701|ref|XP_004013758.1|,COG1028	gi|426244232|ref|XP_004015930.1|,COG1335	gi|426232678|ref|XP_004010348.1|,COG1028	gi|426221527|ref|XP_004004961.1|,COG1028	gi|426231361|ref|XP_004009708.1|,COG1028	gi|392583908|ref|NP_001254811.1|,COG1028	gi|426257065|ref|XP_004022155.1|,COG0123
R	General function prediction only 	594	gi|426242845|ref|XP_004015281.1|,COG5126	gi|426234233|ref|XP_004011102.1|,COG5126	gi|426225572|ref|XP_004006939.1|,COG2373	gi|426251182|ref|XP_004019307.1|,COG2373	gi|426251178|ref|XP_004019305.1|,COG2373	gi|426217578|ref|XP_004003030.1|,COG0515	gi|426229073|ref|XP_004008618.1|,COG0724	gi|426227786|ref|XP_004007996.1|,COG0724	gi|426247306|ref|XP_004017427.1|,COG1881	gi|426239782|ref|XP_004013798.1|,COG0693	gi|426253735|ref|XP_004020548.1|,COG5126	gi|426255566|ref|XP_004021419.1|,COG5126	gi|426256978|ref|XP_004022113.1|,COG1028	gi|165875535|gb|ABY68595.1|,COG5126	gi|426241432|ref|XP_004014595.1|,COG5126	gi|426219999|ref|XP_004004205.1|,COG0596	gi|426219999|ref|XP_004004205.1|,COG1011	gi|426236979|ref|XP_004023550.1|,COG0724	gi|426249589|ref|XP_004018532.1|,COG0612	gi|57526651|ref|NP_001009800.1|,COG2351	gi|426221412|ref|XP_004004904.1|,COG3383	gi|426244007|ref|XP_004015828.1|,COG0699	gi|426232303|ref|XP_004010170.1|,COG2319	gi|426221705|ref|XP_004023200.1|,COG0724	gi|426221705|ref|XP_004023200.1|,COG5271	gi|426257633|ref|XP_004022429.1|,COG0446	gi|426238221|ref|XP_004013054.1|,COG1100	gi|426238221|ref|XP_004013054.1|,COG2229	gi|187607630|ref|NP_001119836.1|,COG1100	gi|426251964|ref|XP_004019689.1|,COG0457	gi|527317408|ref|NP_001268408.1|,COG2319	gi|426228999|ref|XP_004008581.1|,COG0666	gi|426249409|ref|XP_004018442.1|,COG2304	gi|240849365|ref|NP_001155348.1|,COG1100	gi|242247463|ref|NP_001156018.1|,COG1100	gi|242247463|ref|NP_001156018.1|,COG2229	gi|426219617|ref|XP_004004015.1|,COG2373	gi|426229393|ref|XP_004008775.1|,COG0724	gi|426228047|ref|XP_004008126.1|,COG0656	gi|426229560|ref|XP_004008858.1|,COG2110	gi|426236179|ref|XP_004012050.1|,COG0724	gi|426239071|ref|XP_004013453.1|,COG0604	gi|426215418|ref|XP_004001969.1|,COG0656	gi|75072157|sp|Q6YNX6.3|CALM_SHEEP,COG5126	gi|426232266|ref|XP_004010154.1|,COG0724	gi|426252793|ref|XP_004020087.1|,COG5038	gi|426220819|ref|XP_004004609.1|,COG0724	gi|426254425|ref|XP_004020879.1|,COG0612	gi|426223452|ref|XP_004005889.1|,COG0724	gi|426240691|ref|XP_004014227.1|,COG2304	gi|426235067|ref|XP_004011512.1|,COG2373	gi|426249405|ref|XP_004018440.1|,COG2304	gi|426219714|ref|XP_004004063.1|,COG2130	gi|426219714|ref|XP_004004063.1|,COG0604	gi|240849361|ref|NP_001155347.1|,COG1100	gi|426239537|ref|XP_004013677.1|,COG0596	gi|426249455|ref|XP_004018465.1|,COG0596	gi|240849285|ref|NP_001155334.1|,COG1100	gi|426223913|ref|XP_004006118.1|,COG1028	gi|426223913|ref|XP_004006118.1|,COG0300	gi|426223913|ref|XP_004006118.1|,COG4221	gi|426225812|ref|XP_004007056.1|,COG0457	gi|426215226|ref|XP_004001875.1|,COG0724	gi|426218581|ref|XP_004003522.1|,COG0724	gi|426236109|ref|XP_004012017.1|,COG1100	gi|426216947|ref|XP_004002718.1|,COG2319	gi|426232315|ref|XP_004010175.1|,COG1028	gi|426257491|ref|XP_004022360.1|,COG0724	gi|426216260|ref|XP_004002383.1|,COG1100	gi|426239834|ref|XP_004013823.1|,COG2319	gi|426236313|ref|XP_004012114.1|,COG0627	gi|426238047|ref|XP_004012969.1|,COG1100	gi|426238047|ref|XP_004012969.1|,COG2229	gi|426252524|ref|XP_004019959.1|,COG1100	gi|426249407|ref|XP_004018441.1|,COG2304	gi|426245109|ref|XP_004016356.1|,COG1100	gi|426231945|ref|XP_004009997.1|,COG2319	gi|426252296|ref|XP_004019850.1|,COG2304	gi|426252466|ref|XP_004019933.1|,COG0699	gi|426254783|ref|XP_004021056.1|,COG2319	gi|426257204|ref|XP_004022222.1|,COG0724	gi|426224107|ref|XP_004006215.1|,COG1204	gi|426217758|ref|XP_004003119.1|,COG0724	gi|426219615|ref|XP_004004014.1|,COG1100	gi|426215758|ref|XP_004002136.1|,COG0604	gi|240849221|ref|NP_001155353.1|,COG1100	gi|261244966|ref|NP_001159666.1|,COG0724	gi|426227875|ref|XP_004008040.1|,COG0673	gi|426231021|ref|XP_004009550.1|,COG0724	gi|426251103|ref|XP_004019270.1|,COG0515	gi|426231939|ref|XP_004009994.1|,COG0724	gi|426229311|ref|XP_004008734.1|,COG1028	gi|426249074|ref|XP_004018277.1|,COG0515	gi|602294|gb|AAB01052.1|,COG3858	gi|426255480|ref|XP_004021376.1|,COG5354	gi|426224979|ref|XP_004006646.1|,COG1100	gi|426224979|ref|XP_004006646.1|,COG2229	gi|426255680|ref|XP_004021476.1|,COG2110	gi|426224973|ref|XP_004006643.1|,COG5038	gi|426256530|ref|XP_004021893.1|,COG1524	gi|426233164|ref|XP_004010587.1|,COG5391	gi|426216236|ref|XP_004002371.1|,COG1100	gi|426229295|ref|XP_004008726.1|,COG5391	gi|426229069|ref|XP_004008616.1|,COG1100	gi|426233378|ref|XP_004010694.1|,COG0446	gi|426232128|ref|XP_004010086.1|,COG0073	gi|426224751|ref|XP_004006532.1|,COG1100	gi|426220625|ref|XP_004004515.1|,COG0073	gi|426217686|ref|XP_004003083.1|,COG0699	gi|240849277|ref|NP_001155332.1|,COG1100	gi|426217642|ref|XP_004003062.1|,COG0515	gi|187607541|ref|NP_001119825.1|,COG0724	gi|242247491|ref|NP_001156025.1|,COG1100	gi|242247491|ref|NP_001156025.1|,COG1160	gi|242247491|ref|NP_001156025.1|,COG2229	gi|426223793|ref|XP_004006058.1|,COG0724	gi|426229493|ref|XP_004008825.1|,COG0724	gi|426227000|ref|XP_004007618.1|,COG2373	gi|426247937|ref|XP_004017726.1|,COG0515	gi|426234281|ref|XP_004011125.1|,COG0515	gi|426222056|ref|XP_004005221.1|,COG0656	gi|426233180|ref|XP_004010595.1|,COG1100	gi|426228983|ref|XP_004008574.1|,COG0699	gi|426218224|ref|XP_004003349.1|,COG2319	gi|426217884|ref|XP_004003182.1|,COG2319	gi|8568077|gb|AAF76424.1|AF238980_1,COG0515	gi|426235336|ref|XP_004011640.1|,COG0724	gi|426240907|ref|XP_004014335.1|,COG5391	gi|426242065|ref|XP_004014898.1|,COG0724	gi|426242990|ref|XP_004015351.1|,COG0491	gi|426221733|ref|XP_004005062.1|,COG2319	gi|426235861|ref|XP_004011896.1|,COG1028	gi|392583900|ref|NP_001254807.1|,COG0666	gi|392583900|ref|NP_001254807.1|,COG0515	gi|426238486|ref|XP_004013184.1|,COG0493	gi|426229189|ref|XP_004008674.1|,COG0457	gi|426224201|ref|XP_004006262.1|,COG0666	gi|426226243|ref|XP_004007258.1|,COG0515	gi|426215246|ref|XP_004001885.1|,COG1075	gi|426226921|ref|XP_004007581.1|,COG0699	gi|426241402|ref|XP_004014580.1|,COG0724	gi|426234173|ref|XP_004011074.1|,COG0724	gi|426255306|ref|XP_004021295.1|,COG0724	gi|426258826|ref|XP_004023005.1|,COG5126	gi|426232013|ref|XP_004010030.1|,COG1028	gi|426232013|ref|XP_004010030.1|,COG0300	gi|426232013|ref|XP_004010030.1|,COG4221	gi|426235708|ref|XP_004011822.1|,COG1310	gi|426219705|ref|XP_004004059.1|,COG1028	gi|426219705|ref|XP_004004059.1|,COG4221	gi|426218423|ref|XP_004003446.1|,COG1028	gi|426218423|ref|XP_004003446.1|,COG4221	gi|426255318|ref|XP_004021301.1|,COG0596	gi|189083790|ref|NP_001121145.1|,COG1100	gi|426243950|ref|XP_004015803.1|,COG2319	gi|426216429|ref|XP_004002465.1|,COG0724	gi|426245035|ref|XP_004023361.1|,COG1100	gi|426221731|ref|XP_004005061.1|,COG0073	gi|426251795|ref|XP_004019607.1|,COG2319	gi|426221222|ref|XP_004004809.1|,COG1100	gi|240849281|ref|NP_001155333.1|,COG1100	gi|426255239|ref|XP_004021265.1|,COG0515	gi|426228075|ref|XP_004008140.1|,COG0666	gi|426241225|ref|XP_004014492.1|,COG2319	gi|238815025|gb|ACR56709.1|,COG5091	gi|238815025|gb|ACR56709.1|,COG0457	gi|426228342|ref|XP_004008270.1|,COG2304	gi|426219983|ref|XP_004004197.1|,COG2319	gi|426246867|ref|XP_004017209.1|,COG5126	gi|426255688|ref|XP_004021480.1|,COG1100	gi|426248106|ref|XP_004017806.1|,COG0457	gi|426256728|ref|XP_004021989.1|,COG2319	gi|426231239|ref|XP_004009647.1|,COG0515	gi|426257079|ref|XP_004022162.1|,COG0724	gi|426222273|ref|XP_004005321.1|,COG5271	gi|426239052|ref|XP_004013446.1|,COG1028	gi|426239052|ref|XP_004013446.1|,COG4221	gi|426250955|ref|XP_004019198.1|,COG0596	gi|426227539|ref|XP_004007875.1|,COG0612	gi|426249673|ref|XP_004018574.1|,COG2319	gi|426227897|ref|XP_004008051.1|,COG1100	gi|426240689|ref|XP_004014226.1|,COG2304	gi|426240891|ref|XP_004014327.1|,COG1100	gi|187607485|ref|NP_001119818.1|,COG0596	gi|426237312|ref|XP_004012605.1|,COG2319	gi|240849265|ref|NP_001155328.1|,COG1100	gi|426254019|ref|XP_004020685.1|,COG1100	gi|426219576|ref|XP_004003996.1|,COG0388	gi|426244756|ref|XP_004016183.1|,COG1100	gi|426229005|ref|XP_004008584.1|,COG1100	gi|426247439|ref|XP_004017493.1|,COG0724	gi|240849301|ref|NP_001155338.1|,COG1100	gi|426247776|ref|XP_004017652.1|,COG1100	gi|426242591|ref|XP_004015155.1|,COG1310	gi|426225432|ref|XP_004006870.1|,COG2319	gi|426254707|ref|XP_004021018.1|,COG2319	gi|426254513|ref|XP_004020921.1|,COG2319	gi|426222000|ref|XP_004005193.1|,COG1100	gi|426245339|ref|XP_004016470.1|,COG0300	gi|426233650|ref|XP_004010828.1|,COG2130	gi|426233650|ref|XP_004010828.1|,COG0604	gi|426251423|ref|XP_004019422.1|,COG2249	gi|426228678|ref|XP_004008423.1|,COG5038	gi|426234587|ref|XP_004011275.1|,COG5391	gi|426238111|ref|XP_004013001.1|,COG2872	gi|426252100|ref|XP_004019756.1|,COG0724	gi|426216102|ref|XP_004002306.1|,COG5126	gi|426254027|ref|XP_004020688.1|,COG1100	gi|426217373|ref|XP_004002928.1|,COG0457	gi|426221029|ref|XP_004004714.1|,COG1310	gi|426216470|ref|XP_004002485.1|,COG0724	gi|426228955|ref|XP_004008560.1|,COG0724	gi|426229099|ref|XP_004008630.1|,COG5126	gi|261244972|ref|NP_001159669.1|,COG0537	gi|426240264|ref|XP_004014032.1|,COG3217	gi|426239169|ref|XP_004013498.1|,COG1028	gi|426236433|ref|XP_004012173.1|,COG0515	gi|426220422|ref|XP_004004415.1|,COG2234	gi|426234791|ref|XP_004011375.1|,COG1524	gi|426243153|ref|XP_004015426.1|,COG1100	gi|426242649|ref|XP_004015184.1|,COG2118	gi|426232722|ref|XP_004010370.1|,COG1028	gi|426244851|ref|XP_004016230.1|,COG1310	gi|426251457|ref|XP_004019438.1|,COG2234	gi|426253228|ref|XP_004020302.1|,COG2319	gi|426246656|ref|XP_004017108.1|,COG0666	gi|218783556|ref|NP_001136366.1|,COG0515	gi|426247276|ref|XP_004017412.1|,COG0622	gi|426247431|ref|XP_004017489.1|,COG2319	gi|242247471|ref|NP_001156020.1|,COG1100	gi|242247471|ref|NP_001156020.1|,COG2229	gi|426216311|ref|XP_004002408.1|,COG1100	gi|426253713|ref|XP_004020537.1|,COG0515	gi|426244049|ref|XP_004015848.1|,COG0724	gi|410066866|gb|AFV58074.1|,COG0724	gi|426248224|ref|XP_004017864.1|,COG2319	gi|426228123|ref|XP_004008164.1|,COG1597	gi|426245129|ref|XP_004016366.1|,COG0596	gi|426232554|ref|XP_004010287.1|,COG5198	gi|426217371|ref|XP_004002927.1|,COG0388	gi|426217900|ref|XP_004003188.1|,COG2319	gi|426251880|ref|XP_004019649.1|,COG2319	gi|426218427|ref|XP_004003448.1|,COG1028	gi|426241450|ref|XP_004014604.1|,COG1078	gi|426232385|ref|XP_004010205.1|,COG1052	gi|426233566|ref|XP_004010787.1|,COG1028	gi|426233566|ref|XP_004010787.1|,COG4221	gi|426226955|ref|XP_004007598.1|,COG1778	gi|426223204|ref|XP_004005767.1|,COG0724	gi|426252721|ref|XP_004020051.1|,COG0515	gi|426241144|ref|XP_004014452.1|,COG0457	gi|426243578|ref|XP_004015629.1|,COG1100	gi|426225335|ref|XP_004006822.1|,COG1100	gi|426235604|ref|XP_004011770.1|,COG1310	gi|426217618|ref|XP_004003050.1|,COG2234	gi|426254284|ref|XP_004020809.1|,COG0561	gi|426250897|ref|XP_004019169.1|,COG0500	gi|426233390|ref|XP_004010700.1|,COG1063	gi|426238597|ref|XP_004013237.1|,COG4221	gi|57012587|sp|Q6TMG6.1|CH3L1_SHEEP,COG3858	gi|426221758|ref|XP_004005074.1|,COG2319	gi|426256762|ref|XP_004022006.1|,COG0515	gi|426218429|ref|XP_004003449.1|,COG1028	gi|426218429|ref|XP_004003449.1|,COG4221	gi|426251711|ref|XP_004019565.1|,COG1287	gi|426238325|ref|XP_004013105.1|,COG1100	gi|426233598|ref|XP_004023549.1|,COG0724	gi|426250540|ref|XP_004018993.1|,COG1073	gi|426251216|ref|XP_004019323.1|,COG1161	gi|426251216|ref|XP_004019323.1|,COG0218	gi|426231379|ref|XP_004009716.1|,COG0666	gi|426235232|ref|XP_004011591.1|,COG5391	gi|426238035|ref|XP_004012963.1|,COG0457	gi|426252522|ref|XP_004019958.1|,COG0457	gi|426248296|ref|XP_004017899.1|,COG0515	gi|426223308|ref|XP_004005817.1|,COG0515	gi|57619268|ref|NP_001009753.1|,COG0699	gi|426236875|ref|XP_004012390.1|,COG0515	gi|426239840|ref|XP_004013826.1|,COG1223	gi|426254826|ref|XP_004021077.1|,COG1310	gi|426254867|ref|XP_004021096.1|,COG2319	gi|209693412|ref|NP_001129403.1|,COG0515	gi|426257552|ref|XP_004022390.1|,COG1100	gi|426241259|ref|XP_004014509.1|,COG0515	gi|426236091|ref|XP_004012008.1|,COG0400	gi|426221968|ref|XP_004005177.1|,COG0400	gi|426247382|ref|XP_004017465.1|,COG0724	gi|426237352|ref|XP_004012625.1|,COG0666	gi|426240921|ref|XP_004014342.1|,COG3545	gi|426246993|ref|XP_004017271.1|,COG1245	gi|426246993|ref|XP_004017271.1|,COG0488	gi|426223422|ref|XP_004005874.1|,COG5126	gi|426232740|ref|XP_004010379.1|,COG0724	gi|426258288|ref|XP_004022746.1|,COG0515	gi|426220220|ref|XP_004004314.1|,COG0537	gi|426252562|ref|XP_004019977.1|,COG2319	gi|426218282|ref|XP_004003378.1|,COG2229	gi|426226039|ref|XP_004007162.1|,COG0612	gi|187607654|ref|NP_001119839.1|,COG1100	gi|187607654|ref|NP_001119839.1|,COG2229	gi|426231261|ref|XP_004009658.1|,COG0666	gi|426243119|ref|XP_004015411.1|,COG0673	gi|426221800|ref|XP_004005095.1|,COG2319	gi|426244073|ref|XP_004015860.1|,COG0500	gi|426231884|ref|XP_004009967.1|,COG0724	gi|426220292|ref|XP_004004350.1|,COG0666	gi|426251954|ref|XP_004019684.1|,COG0515	gi|426256000|ref|XP_004021634.1|,COG1216	gi|426229894|ref|XP_004009018.1|,COG0515	gi|426242583|ref|XP_004015151.1|,COG2249	gi|426220525|ref|XP_004004465.1|,COG2319	gi|426247543|ref|XP_004017544.1|,COG1163	gi|426247543|ref|XP_004017544.1|,COG0536	gi|195972819|ref|NP_001124409.1|,COG0724	gi|426257178|ref|XP_004023246.1|,COG5391	gi|426250598|ref|XP_004019022.1|,COG0488	gi|426237683|ref|XP_004012787.1|,COG1163	gi|426237683|ref|XP_004012787.1|,COG0536	gi|426240715|ref|XP_004014239.1|,COG0494	gi|426230131|ref|XP_004009134.1|,COG0457	gi|426240976|ref|XP_004014368.1|,COG0656	gi|426253729|ref|XP_004020545.1|,COG0515	gi|240849355|ref|NP_001155346.1|,COG1100	gi|426221639|ref|XP_004005016.1|,COG2319	gi|426234595|ref|XP_004011278.1|,COG1204	gi|426248826|ref|XP_004018159.1|,COG2319	gi|426220735|ref|XP_004004569.1|,COG5252	gi|426250327|ref|XP_004018888.1|,COG0457	gi|426250953|ref|XP_004019197.1|,COG0515	gi|426219301|ref|XP_004003864.1|,COG0666	gi|426216683|ref|XP_004002587.1|,COG1100	gi|426239347|ref|XP_004013583.1|,COG0515	gi|426249433|ref|XP_004018454.1|,COG2319	gi|426234813|ref|XP_004011386.1|,COG0388	gi|426223272|ref|XP_004005800.1|,COG2319	gi|426217528|ref|XP_004003005.1|,COG1100	gi|426226149|ref|XP_004007212.1|,COG0699	gi|426254577|ref|XP_004020953.1|,COG1694	gi|426256124|ref|XP_004021691.1|,COG0515	gi|223635222|sp|B3VSB7.1|HPCL1_SHEEP,COG5126	gi|426223769|ref|XP_004006046.1|,COG2319	gi|426250501|ref|XP_004018974.1|,COG1204	gi|426248934|ref|XP_004023624.1|,COG0515	gi|426237294|ref|XP_004012596.1|,COG2319	gi|426255324|ref|XP_004021304.1|,COG0500	gi|426233474|ref|XP_004010742.1|,COG1028	gi|426233474|ref|XP_004010742.1|,COG0300	gi|426233474|ref|XP_004010742.1|,COG4221	gi|426220863|ref|XP_004004631.1|,COG0515	gi|426240821|ref|XP_004014292.1|,COG1735	gi|426216018|ref|XP_004002266.1|,COG0493	gi|426248352|ref|XP_004017927.1|,COG0666	gi|426242216|ref|XP_004014970.1|,COG0604	gi|240849261|ref|NP_001155364.1|,COG0515	gi|240849229|ref|NP_001155355.1|,COG0457	gi|426228690|ref|XP_004008429.1|,COG0515	gi|426224977|ref|XP_004006645.1|,COG2041	gi|242247511|ref|NP_001156030.1|,COG1100	gi|242247511|ref|NP_001156030.1|,COG2229	gi|426249395|ref|XP_004018435.1|,COG0515	gi|426225235|ref|XP_004006772.1|,COG5126	gi|426240155|ref|XP_004013979.1|,COG0515	gi|426239738|ref|XP_004013776.1|,COG0724	gi|426226436|ref|XP_004007349.1|,COG0515	gi|426250134|ref|XP_004018793.1|,COG5222	gi|426223398|ref|XP_004005862.1|,COG0515	gi|240849342|ref|NP_001155329.1|,COG0515	gi|426220617|ref|XP_004004511.1|,COG1028	gi|426247616|ref|XP_004017576.1|,COG0457	gi|426257829|ref|XP_004022524.1|,COG0724	gi|426257671|ref|XP_004022448.1|,COG2319	gi|426251447|ref|XP_004019433.1|,COG2234	gi|426257939|ref|XP_004022579.1|,COG0637	gi|426250213|ref|XP_004018832.1|,COG0515	gi|426248906|ref|XP_004018196.1|,COG2319	gi|426249489|ref|XP_004018482.1|,COG0515	gi|426222179|ref|XP_004005278.1|,COG0515	gi|426241771|ref|XP_004023460.1|,COG1073	gi|426221033|ref|XP_004004716.1|,COG0724	gi|426253451|ref|XP_004023714.1|,COG1011	gi|426223935|ref|XP_004006129.1|,COG1310	gi|254692798|ref|NP_001157066.1|,COG5126	gi|426247258|ref|XP_004017403.1|,COG0515	gi|426225223|ref|XP_004006766.1|,COG0724	gi|426254175|ref|XP_004020757.1|,COG0491	gi|426230959|ref|XP_004009526.1|,COG2319	gi|426216981|ref|XP_004002732.1|,COG0388	gi|426222714|ref|XP_004005530.1|,COG0724	gi|426253055|ref|XP_004020217.1|,COG0515	gi|426253184|ref|XP_004020280.1|,COG0724	gi|426224408|ref|XP_004006363.1|,COG0724	gi|426259073|ref|XP_004023126.1|,COG0666	gi|426250997|ref|XP_004019218.1|,COG1028	gi|426256342|ref|XP_004021799.1|,COG0666	gi|240849325|ref|NP_001155342.1|,COG1100	gi|356582208|ref|NP_001239106.1|,COG1409	gi|426239423|ref|XP_004013621.1|,COG0515	gi|426232399|ref|XP_004010211.1|,COG0515	gi|426238869|ref|XP_004013361.1|,COG1234	gi|426246501|ref|XP_004017032.1|,COG1204	gi|426217433|ref|XP_004002958.1|,COG0596	gi|426243850|ref|XP_004015757.1|,COG0515	gi|426231852|ref|XP_004009951.1|,COG0666	gi|426254399|ref|XP_004020866.1|,COG1818	gi|426242250|ref|XP_004014987.1|,COG0300	gi|426231706|ref|XP_004009879.1|,COG0515	gi|426238645|ref|XP_004013260.1|,COG1100	gi|426238069|ref|XP_004012980.1|,COG1019	gi|426219953|ref|XP_004004182.1|,COG0494	gi|426258045|ref|XP_004022630.1|,COG0515	gi|426253303|ref|XP_004020338.1|,COG0612	gi|426236823|ref|XP_004012365.1|,COG5210	gi|426221811|ref|XP_004005100.1|,COG0604	gi|426221891|ref|XP_004005139.1|,COG0515	gi|426230614|ref|XP_004009361.1|,COG1752	gi|426254487|ref|XP_004020909.1|,COG0477	gi|462667|sp|P33237.1|MX1_SHEEP,COG0699	gi|426223310|ref|XP_004005818.1|,COG2319	gi|242247515|ref|NP_001156031.1|,COG1100	gi|242247515|ref|NP_001156031.1|,COG2229	gi|426255934|ref|XP_004021602.1|,COG0515	gi|426224935|ref|XP_004006624.1|,COG0724	gi|426249413|ref|XP_004018444.1|,COG1161	gi|426234313|ref|XP_004011140.1|,COG0790	gi|426218190|ref|XP_004003332.1|,COG0724	gi|426215516|ref|XP_004002018.1|,COG0612	gi|426232580|ref|XP_004010299.1|,COG0515	gi|426223062|ref|XP_004005698.1|,COG0724	gi|426236633|ref|XP_004012272.1|,COG0537	gi|426230218|ref|XP_004009174.1|,COG0354	gi|426253381|ref|XP_004020375.1|,COG0500	gi|426229145|ref|XP_004008652.1|,COG0515	gi|426253373|ref|XP_004020371.1|,COG0454	gi|426253291|ref|XP_004020332.1|,COG0457	gi|426227425|ref|XP_004007818.1|,COG0666	gi|426228059|ref|XP_004008132.1|,COG2319	gi|426231182|ref|XP_004009619.1|,COG2319	gi|426219679|ref|XP_004004046.1|,COG2319	gi|426246528|ref|XP_004017045.1|,COG1100	gi|215983074|ref|NP_001135984.1|,COG5307	gi|426255101|ref|XP_004021203.1|,COG2319	gi|242247487|ref|NP_001156024.1|,COG1100	gi|242247487|ref|NP_001156024.1|,COG2229	gi|426232610|ref|XP_004010314.1|,COG2319	gi|426254129|ref|XP_004020737.1|,COG1028	gi|426254129|ref|XP_004020737.1|,COG4221	gi|426254129|ref|XP_004020737.1|,COG0300	gi|426240283|ref|XP_004014041.1|,COG2319	gi|426229031|ref|XP_004008597.1|,COG4888	gi|426241491|ref|XP_004014624.1|,COG0724	gi|426251928|ref|XP_004019671.1|,COG0477	gi|426258455|ref|XP_004022827.1|,COG0456	gi|187936989|ref|NP_001120755.1|,COG1100	gi|426217930|ref|XP_004003203.1|,COG0515	gi|426233813|ref|XP_004010907.1|,COG0494	gi|426256408|ref|XP_004021832.1|,COG0515	gi|426238559|ref|XP_004013218.1|,COG0724	gi|426226442|ref|XP_004007352.1|,COG1355	gi|426241217|ref|XP_004014488.1|,COG1100	gi|426225915|ref|XP_004007104.1|,COG1999	gi|426253927|ref|XP_004020641.1|,COG2130	gi|426253927|ref|XP_004020641.1|,COG0604	gi|426256596|ref|XP_004021925.1|,COG0666	gi|426239974|ref|XP_004013891.1|,COG0666	gi|426249190|ref|XP_004018333.1|,COG0515	gi|426218817|ref|XP_004003633.1|,COG4178	gi|426249753|ref|XP_004018614.1|,COG1287	gi|426251906|ref|XP_004019662.1|,COG0457	gi|426241000|ref|XP_004014380.1|,COG2319	gi|426227971|ref|XP_004008088.1|,COG0724	gi|426223382|ref|XP_004005854.1|,COG0724	gi|426217129|ref|XP_004002806.1|,COG0604	gi|426217648|ref|XP_004003065.1|,COG0724	gi|426217325|ref|XP_004002904.1|,COG1100	gi|426217325|ref|XP_004002904.1|,COG2229	gi|426250361|ref|XP_004018905.1|,COG0666	gi|426215496|ref|XP_004002008.1|,COG0666	gi|426230590|ref|XP_004009350.1|,COG0500	gi|426243709|ref|XP_004015693.1|,COG0724	gi|426246839|ref|XP_004017195.1|,COG0515	gi|426223825|ref|XP_004006074.1|,COG2319	gi|426235404|ref|XP_004011670.1|,COG0515	gi|426254325|ref|XP_004020829.1|,COG1409	gi|426239711|ref|XP_004013763.1|,COG0699	gi|426258364|ref|XP_004022784.1|,COG5210	gi|426243167|ref|XP_004015432.1|,COG5210	gi|426218137|ref|XP_004003306.1|,COG5354	gi|242247499|ref|NP_001156027.1|,COG1100	gi|426224554|ref|XP_004006434.1|,COG0517	gi|426219673|ref|XP_004004043.1|,COG1011	gi|426219673|ref|XP_004004043.1|,COG0546	gi|426235794|ref|XP_004011865.1|,COG2319	gi|426242521|ref|XP_004015121.1|,COG5048	gi|426224791|ref|XP_004006552.1|,COG5307	gi|426239701|ref|XP_004013758.1|,COG1028	gi|426239701|ref|XP_004013758.1|,COG0300	gi|426239701|ref|XP_004013758.1|,COG4221	gi|426230983|ref|XP_004009536.1|,COG0724	gi|426221484|ref|XP_004004940.1|,COG5126	gi|426228489|ref|XP_004023702.1|,COG0656	gi|426222591|ref|XP_004005471.1|,COG2319	gi|426219323|ref|XP_004003875.1|,COG0515	gi|426216379|ref|XP_004002441.1|,COG0666	gi|426220184|ref|XP_004004296.1|,COG1052	gi|238566899|gb|ACR46649.1|,COG0515	gi|426246789|ref|XP_004023247.1|,COG5391	gi|426219291|ref|XP_004003859.1|,COG0515	gi|426215848|ref|XP_004002181.1|,COG0515	gi|426250957|ref|XP_004019199.1|,COG0515	gi|426215378|ref|XP_004001949.1|,COG5018	gi|426224819|ref|XP_004006566.1|,COG0220	gi|426217199|ref|XP_004002841.1|,COG5219	gi|426229037|ref|XP_004008600.1|,COG5048	gi|426225319|ref|XP_004006814.1|,COG0515	gi|426221380|ref|XP_004004888.1|,COG2319	gi|426232626|ref|XP_004010322.1|,COG0666	gi|426258922|ref|XP_004023052.1|,COG2319	gi|426243556|ref|XP_004015618.1|,COG0515	gi|426244569|ref|XP_004016094.1|,COG1779	gi|426240429|ref|XP_004014105.1|,COG1782	gi|426237210|ref|XP_004012554.1|,COG1100	gi|426226727|ref|XP_004007490.1|,COG1100	gi|426226727|ref|XP_004007490.1|,COG0515	gi|426218815|ref|XP_004003632.1|,COG0656	gi|426228245|ref|XP_004008224.1|,COG0488	gi|426236869|ref|XP_004012388.1|,COG0457	gi|426248571|ref|XP_004018036.1|,COG0515	gi|426238041|ref|XP_004012966.1|,COG1100	gi|426229912|ref|XP_004009027.1|,COG0724	gi|426248604|ref|XP_004018052.1|,COG1100	gi|426249341|ref|XP_004018408.1|,COG0596	gi|426218292|ref|XP_004003383.1|,COG0457	gi|426223116|ref|XP_004005724.1|,COG1782	gi|426237697|ref|XP_004012794.1|,COG0515	gi|426222096|ref|XP_004005239.1|,COG2319	gi|426219588|ref|XP_004004001.1|,COG5210	gi|426239559|ref|XP_004013687.1|,COG0661	gi|426236691|ref|XP_004012301.1|,COG5271	gi|426236691|ref|XP_004012301.1|,COG0714	gi|426239838|ref|XP_004013825.1|,COG0515	gi|426218731|ref|XP_004003591.1|,COG5048	gi|426257212|ref|XP_004022226.1|,COG0457	gi|426232678|ref|XP_004010348.1|,COG1028	gi|426232678|ref|XP_004010348.1|,COG4221	gi|426219251|ref|XP_004003842.1|,COG5048	gi|426224534|ref|XP_004006424.1|,COG0670	gi|426240998|ref|XP_004014379.1|,COG1026	gi|426240998|ref|XP_004014379.1|,COG0612	gi|426227074|ref|XP_004007652.1|,COG0515	gi|426233278|ref|XP_004010644.1|,COG1100	gi|426237651|ref|XP_004012771.1|,COG0666	gi|426229363|ref|XP_004008760.1|,COG1100	gi|426219013|ref|XP_004003725.1|,COG0457	gi|426250098|ref|XP_004018775.1|,COG1100	gi|54037516|sp|P67829.1|KC1A_SHEEP,COG0515	gi|426221527|ref|XP_004004961.1|,COG1028	gi|426220567|ref|XP_004004486.1|,COG1242	gi|426232668|ref|XP_004010343.1|,COG1090	gi|426230113|ref|XP_004009125.1|,COG5126	gi|388892245|gb|AFK81060.1|,COG0666	gi|426246923|ref|XP_004017236.1|,COG2319	gi|426231361|ref|XP_004009708.1|,COG1028	gi|426233008|ref|XP_004010509.1|,COG5126	gi|426237164|ref|XP_004012531.1|,COG5191	gi|426218561|ref|XP_004003513.1|,COG2319	gi|426228920|ref|XP_004008543.1|,COG2319	gi|426236811|ref|XP_004012359.1|,COG0666	gi|426236811|ref|XP_004012359.1|,COG2940	gi|426253569|ref|XP_004020465.1|,COG2319	gi|426217808|ref|XP_004003144.1|,COG0488	gi|426232260|ref|XP_004010151.1|,COG0515	gi|426241002|ref|XP_004014381.1|,COG1084	gi|426241002|ref|XP_004014381.1|,COG0536	gi|426241002|ref|XP_004014381.1|,COG1163	gi|392583908|ref|NP_001254811.1|,COG1028	gi|392583908|ref|NP_001254811.1|,COG0300	gi|426253003|ref|XP_004020191.1|,COG5307	gi|426235999|ref|XP_004011962.1|,COG5084	gi|11527182|gb|AAG36923.1|,COG0656	gi|426255604|ref|XP_004021438.1|,COG1100	gi|426243097|ref|XP_004015400.1|,COG2319	gi|426219877|ref|XP_004004144.1|,COG0666	gi|426219877|ref|XP_004004144.1|,COG0515	gi|426237625|ref|XP_004012758.1|,COG1999	gi|426246955|ref|XP_004017252.1|,COG2319	gi|426238877|ref|XP_004013365.1|,COG2319	gi|426225087|ref|XP_004006699.1|,COG0515	gi|426232276|ref|XP_004010159.1|,COG2319	gi|426252915|ref|XP_004020148.1|,COG1253	gi|426226135|ref|XP_004007205.1|,COG0515	gi|426249743|ref|XP_004018609.1|,COG0515	gi|426253180|ref|XP_004020278.1|,COG0515	gi|426245472|ref|XP_004016534.1|,COG1341	gi|426255682|ref|XP_004021477.1|,COG0446
S	Function unknown 	65	gi|21542182|sp|Q9TTE2.1|PGS2_SHEEP,COG4886	gi|426239367|ref|XP_004013593.1|,COG4886	gi|426224280|ref|XP_004006300.1|,COG4886	gi|426227599|ref|XP_004007905.1|,COG4372	gi|8134614|sp|O46390.1|PGS1_SHEEP,COG4886	gi|426219841|ref|XP_004004126.1|,COG4886	gi|426225199|ref|XP_004006755.1|,COG1690	gi|426250614|ref|XP_004019030.1|,COG2268	gi|426237222|ref|XP_004012560.1|,COG2268	gi|254692804|ref|NP_001157069.1|,COG4886	gi|426222288|ref|XP_004005326.1|,COG2340	gi|426237741|ref|XP_004012816.1|,COG4886	gi|426235157|ref|XP_004011557.1|,COG2268	gi|426239365|ref|XP_004013592.1|,COG4886	gi|426248314|ref|XP_004017908.1|,COG4886	gi|426251741|ref|XP_004019580.1|,COG5075	gi|426238909|ref|XP_004013381.1|,COG4886	gi|426215558|ref|XP_004002038.1|,COG4886	gi|426237030|ref|XP_004012464.1|,COG1990	gi|426240371|ref|XP_004014082.1|,COG4886	gi|187607557|ref|NP_001119827.1|,COG4886	gi|426257404|ref|XP_004022317.1|,COG5374	gi|426229127|ref|XP_004008643.1|,COG4886	gi|426216851|ref|XP_004002670.1|,COG0062	gi|426218501|ref|XP_004003485.1|,COG4886	gi|426222080|ref|XP_004005232.1|,COG4886	gi|426231491|ref|XP_004009772.1|,COG4886	gi|426245534|ref|XP_004016565.1|,COG2947	gi|426239569|ref|XP_004013692.1|,COG3268	gi|426246927|ref|XP_004017238.1|,COG3391	gi|426223657|ref|XP_004005991.1|,COG3760	gi|426225628|ref|XP_004006967.1|,COG5202	gi|426226017|ref|XP_004007153.1|,COG2259	gi|426255007|ref|XP_004021159.1|,COG4886	gi|426234965|ref|XP_004011462.1|,COG1723	gi|426221735|ref|XP_004005063.1|,COG1371	gi|426233058|ref|XP_004010534.1|,COG4886	gi|426242425|ref|XP_004015073.1|,COG5590	gi|426223811|ref|XP_004006067.1|,COG1565	gi|426225630|ref|XP_004006968.1|,COG1756	gi|426251545|ref|XP_004019482.1|,COG1504	gi|426257627|ref|XP_004023709.1|,COG5644	gi|426247033|ref|XP_004017291.1|,COG4642	gi|426215732|ref|XP_004002123.1|,COG4886	gi|426219835|ref|XP_004004123.1|,COG4886	gi|426230628|ref|XP_004023711.1|,COG4395	gi|426224388|ref|XP_004006353.1|,COG4286	gi|426227531|ref|XP_004007871.1|,COG4886	gi|426222088|ref|XP_004005235.1|,COG1791	gi|426217682|ref|XP_004023454.1|,COG4886	gi|426236381|ref|XP_004012147.1|,COG3391	gi|426238883|ref|XP_004013368.1|,COG3791	gi|426223112|ref|XP_004005722.1|,COG5202	gi|426226727|ref|XP_004007490.1|,COG4886	gi|426242483|ref|XP_004015102.1|,COG5133	gi|426235983|ref|XP_004011955.1|,COG4886	gi|426242423|ref|XP_004015072.1|,COG5636	gi|426252068|ref|XP_004019740.1|,COG5197	gi|426227230|ref|XP_004007724.1|,COG1916	gi|426232734|ref|XP_004010376.1|,COG1511	gi|426247862|ref|XP_004023273.1|,COG3603	gi|426239872|ref|XP_004013841.1|,COG5604	gi|426220703|ref|XP_004004553.1|,COG5081	gi|426228043|ref|XP_004008124.1|,COG4886	gi|426237308|ref|XP_004012603.1|,COG5177
T	Signal transduction mechanisms 	180	gi|426242845|ref|XP_004015281.1|,COG5126	gi|426234233|ref|XP_004011102.1|,COG5126	gi|426248724|ref|XP_004018109.1|,COG5261	gi|71153780|sp|P62262.1|1433E_SHEEP,COG5040	gi|426217578|ref|XP_004003030.1|,COG0515	gi|426240008|ref|XP_004013907.1|,COG0840	gi|426227599|ref|XP_004007905.1|,COG0840	gi|392583918|ref|NP_001254816.1|,COG5040	gi|112696|sp|P29361.1|1433Z_SHEEP,COG5040	gi|426253735|ref|XP_004020548.1|,COG5126	gi|426255566|ref|XP_004021419.1|,COG5126	gi|165875535|gb|ABY68595.1|,COG5126	gi|426241432|ref|XP_004014595.1|,COG5126	gi|426223124|ref|XP_004023741.1|,COG5040	gi|426241521|ref|XP_004014639.1|,COG5040	gi|426222585|ref|XP_004005468.1|,COG2453	gi|71153782|sp|P68253.1|1433G_SHEEP,COG5040	gi|75072157|sp|Q6YNX6.3|CALM_SHEEP,COG5126	gi|426247555|ref|XP_004017549.1|,COG5040	gi|426255346|ref|XP_004023739.1|,COG5040	gi|426254015|ref|XP_004020683.1|,COG0840	gi|426228366|ref|XP_004008282.1|,COG0664	gi|426229479|ref|XP_004008818.1|,COG5261	gi|426216008|ref|XP_004002261.1|,COG5261	gi|426251103|ref|XP_004019270.1|,COG0515	gi|426249074|ref|XP_004018277.1|,COG0515	gi|426249946|ref|XP_004018707.1|,COG0664	gi|426233807|ref|XP_004010904.1|,COG5261	gi|426217642|ref|XP_004003062.1|,COG0515	gi|426247937|ref|XP_004017726.1|,COG0515	gi|426234281|ref|XP_004011125.1|,COG0515	gi|8568077|gb|AAF76424.1|AF238980_1,COG0515	gi|426249349|ref|XP_004018412.1|,COG1716	gi|392583900|ref|NP_001254807.1|,COG0515	gi|426226243|ref|XP_004007258.1|,COG0515	gi|426229540|ref|XP_004008848.1|,COG0639	gi|426258826|ref|XP_004023005.1|,COG5126	gi|215983084|ref|NP_001135989.1|,COG0664	gi|426235157|ref|XP_004011557.1|,COG0840	gi|426255239|ref|XP_004021265.1|,COG0515	gi|426246867|ref|XP_004017209.1|,COG5126	gi|426231239|ref|XP_004009647.1|,COG0515	gi|426223350|ref|XP_004005838.1|,COG0639	gi|2642036|gb|AAB86896.1|,COG0639	gi|426216102|ref|XP_004002306.1|,COG5126	gi|426229099|ref|XP_004008630.1|,COG5126	gi|426236433|ref|XP_004012173.1|,COG0515	gi|215983072|ref|NP_001135983.1|,COG5041	gi|218783556|ref|NP_001136366.1|,COG0515	gi|426253713|ref|XP_004020537.1|,COG0515	gi|426226620|ref|XP_004007438.1|,COG2453	gi|426252118|ref|XP_004019765.1|,COG0639	gi|426219601|ref|XP_004004007.1|,COG0394	gi|426247935|ref|XP_004017725.1|,COG0631	gi|426254517|ref|XP_004020923.1|,COG0271	gi|426235841|ref|XP_004011887.1|,COG0631	gi|426252721|ref|XP_004020051.1|,COG0515	gi|426252721|ref|XP_004020051.1|,COG0664	gi|426219599|ref|XP_004004006.1|,COG0394	gi|426256762|ref|XP_004022006.1|,COG0515	gi|426241581|ref|XP_004014668.1|,COG3642	gi|426218535|ref|XP_004003501.1|,COG0631	gi|426248296|ref|XP_004017899.1|,COG0515	gi|426232136|ref|XP_004010090.1|,COG0639	gi|426223308|ref|XP_004005817.1|,COG0515	gi|426236875|ref|XP_004012390.1|,COG0515	gi|426233478|ref|XP_004010744.1|,COG0631	gi|209693412|ref|NP_001129403.1|,COG0515	gi|426237859|ref|XP_004012875.1|,COG5253	gi|426241259|ref|XP_004014509.1|,COG0515	gi|426220033|ref|XP_004004222.1|,COG5170	gi|426223422|ref|XP_004005874.1|,COG5126	gi|426258288|ref|XP_004022746.1|,COG0515	gi|426225822|ref|XP_004007060.1|,COG5238	gi|426224851|ref|XP_004006582.1|,COG5253	gi|426226123|ref|XP_004007202.1|,COG5057	gi|426251954|ref|XP_004019684.1|,COG0515	gi|426254525|ref|XP_004020927.1|,COG0639	gi|426229894|ref|XP_004009018.1|,COG0515	gi|426227836|ref|XP_004008021.1|,COG2453	gi|426256180|ref|XP_004021719.1|,COG5422	gi|426257991|ref|XP_004022604.1|,COG0642	gi|426253729|ref|XP_004020545.1|,COG0515	gi|426250953|ref|XP_004019197.1|,COG0515	gi|426239347|ref|XP_004013583.1|,COG0515	gi|426243976|ref|XP_004015814.1|,COG0639	gi|426256124|ref|XP_004021691.1|,COG0515	gi|223635222|sp|B3VSB7.1|HPCL1_SHEEP,COG5126	gi|426248934|ref|XP_004023624.1|,COG0515	gi|426247135|ref|XP_004017342.1|,COG2114	gi|426220863|ref|XP_004004631.1|,COG0515	gi|240849261|ref|NP_001155364.1|,COG0515	gi|426228690|ref|XP_004008429.1|,COG0515	gi|426223304|ref|XP_004005815.1|,COG0631	gi|426249395|ref|XP_004018435.1|,COG0515	gi|426225235|ref|XP_004006772.1|,COG5126	gi|426249659|ref|XP_004018567.1|,COG5329	gi|426240155|ref|XP_004013979.1|,COG0515	gi|426226436|ref|XP_004007349.1|,COG0515	gi|426227521|ref|XP_004007866.1|,COG5599	gi|426239075|ref|XP_004023423.1|,COG2453	gi|426223398|ref|XP_004005862.1|,COG0515	gi|240849342|ref|NP_001155329.1|,COG0515	gi|426250213|ref|XP_004018832.1|,COG0515	gi|426249489|ref|XP_004018482.1|,COG0515	gi|426222179|ref|XP_004005278.1|,COG0515	gi|426247350|ref|XP_004017449.1|,COG5599	gi|426245075|ref|XP_004016340.1|,COG5411	gi|254692798|ref|NP_001157066.1|,COG5126	gi|426247258|ref|XP_004017403.1|,COG0515	gi|426254609|ref|XP_004020969.1|,COG0642	gi|426257619|ref|XP_004022423.1|,COG5411	gi|426256118|ref|XP_004021690.1|,COG0639	gi|426253055|ref|XP_004020217.1|,COG0515	gi|426231142|ref|XP_004009601.1|,COG5261	gi|426239423|ref|XP_004013621.1|,COG0515	gi|426232399|ref|XP_004010211.1|,COG0515	gi|426243850|ref|XP_004015757.1|,COG0515	gi|426231706|ref|XP_004009879.1|,COG0515	gi|426258045|ref|XP_004022630.1|,COG0515	gi|426221891|ref|XP_004005139.1|,COG0515	gi|426230614|ref|XP_004009361.1|,COG0664	gi|426217125|ref|XP_004002804.1|,COG5422	gi|426255934|ref|XP_004021602.1|,COG0515	gi|426232580|ref|XP_004010299.1|,COG0515	gi|426252112|ref|XP_004019762.1|,COG2453	gi|426223747|ref|XP_004006035.1|,COG0631	gi|426229145|ref|XP_004008652.1|,COG0515	gi|426247640|ref|XP_004017587.1|,COG2114	gi|426247947|ref|XP_004017731.1|,COG5032	gi|426217930|ref|XP_004003203.1|,COG0515	gi|426256408|ref|XP_004021832.1|,COG0515	gi|224451145|ref|NP_001138927.1|,COG5032	gi|426255356|ref|XP_004021315.1|,COG5261	gi|426223044|ref|XP_004005689.1|,COG0639	gi|426249190|ref|XP_004018333.1|,COG0515	gi|426254049|ref|XP_004020698.1|,COG5599	gi|426223036|ref|XP_004005685.1|,COG5261	gi|426246839|ref|XP_004017195.1|,COG0515	gi|426237284|ref|XP_004012591.1|,COG5411	gi|426235404|ref|XP_004011670.1|,COG0515	gi|426240159|ref|XP_004013981.1|,COG5599	gi|426237761|ref|XP_004012826.1|,COG0642	gi|426254017|ref|XP_004020684.1|,COG5599	gi|426216804|ref|XP_004002647.1|,COG5422	gi|426221484|ref|XP_004004940.1|,COG5126	gi|426220875|ref|XP_004004637.1|,COG0642	gi|426220875|ref|XP_004004637.1|,COG5002	gi|426219323|ref|XP_004003875.1|,COG0515	gi|238566899|gb|ACR46649.1|,COG0515	gi|426219291|ref|XP_004003859.1|,COG0515	gi|426215848|ref|XP_004002181.1|,COG0515	gi|426250957|ref|XP_004019199.1|,COG0515	gi|426225319|ref|XP_004006814.1|,COG0515	gi|426243556|ref|XP_004015618.1|,COG0515	gi|426226727|ref|XP_004007490.1|,COG0515	gi|426248571|ref|XP_004018036.1|,COG0515	gi|426248666|ref|XP_004018081.1|,COG5422	gi|426243862|ref|XP_004015762.1|,COG5422	gi|426237697|ref|XP_004012794.1|,COG0515	gi|426239838|ref|XP_004013825.1|,COG0515	gi|426227074|ref|XP_004007652.1|,COG0515	gi|426225632|ref|XP_004006969.1|,COG5599	gi|54037516|sp|P67829.1|KC1A_SHEEP,COG0515	gi|426235498|ref|XP_004011717.1|,COG5032	gi|426235234|ref|XP_004011592.1|,COG5411	gi|426235234|ref|XP_004011592.1|,COG5329	gi|426230113|ref|XP_004009125.1|,COG5126	gi|426233008|ref|XP_004010509.1|,COG5126	gi|426232260|ref|XP_004010151.1|,COG0515	gi|426219877|ref|XP_004004144.1|,COG0515	gi|426234319|ref|XP_004011143.1|,COG5599	gi|426225087|ref|XP_004006699.1|,COG0515	gi|426226135|ref|XP_004007205.1|,COG0515	gi|426249743|ref|XP_004018609.1|,COG0515	gi|426223222|ref|XP_004005776.1|,COG2114	gi|426253180|ref|XP_004020278.1|,COG0515	gi|426236051|ref|XP_004011988.1|,COG2114	gi|426242332|ref|XP_004015027.1|,COG2114	gi|426228674|ref|XP_004008421.1|,COG5599
U	Intracellular trafficking, secretion, and vesicular transport 	87	gi|426237108|ref|XP_004012503.1|,COG5096	gi|426237845|ref|XP_004012868.1|,COG5215	gi|426223484|ref|XP_004005905.1|,COG5101	gi|426244754|ref|XP_004016182.1|,COG5096	gi|58294192|gb|AAW70036.1|,COG5240	gi|426250050|ref|XP_004018753.1|,COG5240	gi|426233164|ref|XP_004010587.1|,COG5391	gi|426216381|ref|XP_004002442.1|,COG5143	gi|426229295|ref|XP_004008726.1|,COG5391	gi|426247854|ref|XP_004023634.1|,COG5096	gi|426240349|ref|XP_004014072.1|,COG5143	gi|426240907|ref|XP_004014335.1|,COG5391	gi|426238837|ref|XP_004013349.1|,COG5143	gi|426232486|ref|XP_004010253.1|,COG5096	gi|426247991|ref|XP_004017750.1|,COG5171	gi|426248376|ref|XP_004017939.1|,COG0541	gi|426236609|ref|XP_004012260.1|,COG5215	gi|426251735|ref|XP_004019577.1|,COG0552	gi|426246325|ref|XP_004016945.1|,COG5215	gi|426248348|ref|XP_004017925.1|,COG5158	gi|426234587|ref|XP_004011275.1|,COG5391	gi|426229089|ref|XP_004008625.1|,COG0740	gi|426254031|ref|XP_004020690.1|,COG5066	gi|426218030|ref|XP_004003253.1|,COG5064	gi|426229205|ref|XP_004008681.1|,COG5096	gi|426248408|ref|XP_004017955.1|,COG5047	gi|426234793|ref|XP_004011376.1|,COG5325	gi|426227863|ref|XP_004008034.1|,COG5143	gi|426255774|ref|XP_004021523.1|,COG5028	gi|426255774|ref|XP_004021523.1|,COG5047	gi|426223012|ref|XP_004005673.1|,COG5158	gi|426228918|ref|XP_004008542.1|,COG5215	gi|426235232|ref|XP_004011591.1|,COG5391	gi|426223621|ref|XP_004005973.1|,COG5171	gi|426216112|ref|XP_004002311.1|,COG5158	gi|426241891|ref|XP_004014814.1|,COG5066	gi|426225863|ref|XP_004007079.1|,COG5347	gi|426230620|ref|XP_004009364.1|,COG5158	gi|426228031|ref|XP_004008118.1|,COG5240	gi|426257178|ref|XP_004023246.1|,COG5391	gi|426248126|ref|XP_004017816.1|,COG0681	gi|426232421|ref|XP_004010221.1|,COG1400	gi|426234595|ref|XP_004011278.1|,COG5407	gi|426231224|ref|XP_004009640.1|,COG5028	gi|426242615|ref|XP_004015167.1|,COG5096	gi|426219301|ref|XP_004003864.1|,COG5347	gi|426254797|ref|XP_004021063.1|,COG5347	gi|426220911|ref|XP_004004655.1|,COG5233	gi|426233781|ref|XP_004010892.1|,COG5052	gi|426246616|ref|XP_004017088.1|,COG5308	gi|426254765|ref|XP_004021047.1|,COG5030	gi|426249733|ref|XP_004018604.1|,COG5082	gi|426231009|ref|XP_004009544.1|,COG5028	gi|426231009|ref|XP_004009544.1|,COG5047	gi|426222318|ref|XP_004005341.1|,COG5043	gi|426233186|ref|XP_004010598.1|,COG5043	gi|426217568|ref|XP_004003025.1|,COG5064	gi|426246737|ref|XP_004023382.1|,COG5173	gi|426244654|ref|XP_004016136.1|,COG5122	gi|426235919|ref|XP_004011924.1|,COG5347	gi|426238283|ref|XP_004013084.1|,COG5064	gi|426243988|ref|XP_004015820.1|,COG5030	gi|426241159|ref|XP_004014459.1|,COG5347	gi|426216474|ref|XP_004002487.1|,COG5158	gi|426222730|ref|XP_004005537.1|,COG5325	gi|426239830|ref|XP_004013821.1|,COG5249	gi|426247676|ref|XP_004017604.1|,COG5074	gi|426247676|ref|XP_004017604.1|,COG5325	gi|426254603|ref|XP_004020966.1|,COG5074	gi|426250062|ref|XP_004018759.1|,COG0201	gi|426247947|ref|XP_004017731.1|,COG5032	gi|224451145|ref|NP_001138927.1|,COG5032	gi|426250339|ref|XP_004018894.1|,COG5101	gi|426246018|ref|XP_004016795.1|,COG5347	gi|426240775|ref|XP_004014269.1|,COG5064	gi|426221681|ref|XP_004005037.1|,COG5064	gi|426246789|ref|XP_004023247.1|,COG5391	gi|426233835|ref|XP_004010916.1|,COG5061	gi|426247228|ref|XP_004017388.1|,COG5158	gi|426256078|ref|XP_004021672.1|,COG5052	gi|426218553|ref|XP_004003510.1|,COG5347	gi|426235498|ref|XP_004011717.1|,COG5032	gi|426223849|ref|XP_004006086.1|,COG5080	gi|426245089|ref|XP_004023691.1|,COG5347	gi|426217972|ref|XP_004003224.1|,COG5232	gi|426216284|ref|XP_004002395.1|,COG5096	gi|426248102|ref|XP_004017804.1|,COG5158
V	Defense mechanisms 	7	gi|426234127|ref|XP_004011051.1|,COG1680	gi|426257262|ref|XP_004022248.1|,COG1132	gi|426257262|ref|XP_004022248.1|,COG2274	gi|426250989|ref|XP_004019214.1|,COG1132	gi|426250989|ref|XP_004019214.1|,COG2274	gi|426250124|ref|XP_004018788.1|,COG1132	gi|426228239|ref|XP_004008221.1|,COG1132
Y	Nuclear structure 	3	gi|426223484|ref|XP_004005905.1|,COG5101	gi|426239181|ref|XP_004013504.1|,COG5100	gi|426250339|ref|XP_004018894.1|,COG5101
Z	Cytoskeleton 	104	gi|426254345|ref|XP_004020839.1|,COG5022	gi|426238369|ref|XP_004013127.1|,COG5277	gi|426258196|ref|XP_004022704.1|,COG5069	gi|426234055|ref|XP_004011021.1|,COG5277	gi|426255510|ref|XP_004021391.1|,COG5277	gi|426226909|ref|XP_004007576.1|,COG5022	gi|426246465|ref|XP_004017014.1|,COG5277	gi|426237585|ref|XP_004012738.1|,COG5022	gi|426226139|ref|XP_004007207.1|,COG5022	gi|426244582|ref|XP_004016100.1|,COG5199	gi|426242845|ref|XP_004015281.1|,COG5069	gi|426242845|ref|XP_004015281.1|,COG5126	gi|426234233|ref|XP_004011102.1|,COG5069	gi|426234233|ref|XP_004011102.1|,COG5126	gi|426235979|ref|XP_004011953.1|,COG5069	gi|426250620|ref|XP_004019033.1|,COG5023	gi|426249347|ref|XP_004018411.1|,COG5069	gi|426228471|ref|XP_004008328.1|,COG5069	gi|251823917|ref|NP_001156527.1|,COG5023	gi|426251421|ref|XP_004019421.1|,COG5023	gi|426223669|ref|XP_004005997.1|,COG5069	gi|426248585|ref|XP_004018043.1|,COG5245	gi|426243492|ref|XP_004023345.1|,COG5023	gi|426254043|ref|XP_004023296.1|,COG5023	gi|426225991|ref|XP_004007140.1|,COG5023	gi|426226676|ref|XP_004007465.1|,COG5023	gi|75053599|sp|Q7YRL2.1|CNN1_SHEEP,COG5199	gi|426253735|ref|XP_004020548.1|,COG5126	gi|426255566|ref|XP_004021419.1|,COG5069	gi|426255566|ref|XP_004021419.1|,COG5126	gi|426238709|ref|XP_004013290.1|,COG5022	gi|426232256|ref|XP_004010149.1|,COG5019	gi|165875535|gb|ABY68595.1|,COG5126	gi|426236309|ref|XP_004012112.1|,COG5069	gi|426257688|ref|XP_004022456.1|,COG5069	gi|426241432|ref|XP_004014595.1|,COG5126	gi|426227688|ref|XP_004007948.1|,COG5019	gi|426221188|ref|XP_004004792.1|,COG5277	gi|426216925|ref|XP_004002707.1|,COG5199	gi|426218497|ref|XP_004003483.1|,COG5019	gi|426244092|ref|XP_004015867.1|,COG5022	gi|426238413|ref|XP_004013149.1|,COG5019	gi|75072157|sp|Q6YNX6.3|CALM_SHEEP,COG5126	gi|25528773|gb|AAN73252.1|,COG5199	gi|475580|gb|AAA20649.1|,COG5277	gi|426230763|ref|XP_004009428.1|,COG5019	gi|426229479|ref|XP_004008818.1|,COG5199	gi|426234931|ref|XP_004011445.1|,COG5069	gi|426216008|ref|XP_004002261.1|,COG5199	gi|426257655|ref|XP_004022440.1|,COG5019	gi|426241201|ref|XP_004014480.1|,COG5023	gi|426253013|ref|XP_004020196.1|,COG5277	gi|426247880|ref|XP_004017701.1|,COG5069	gi|426234281|ref|XP_004011125.1|,COG5184	gi|426223442|ref|XP_004005884.1|,COG5277	gi|426226520|ref|XP_004007390.1|,COG5277	gi|426238639|ref|XP_004013257.1|,COG5022	gi|426258826|ref|XP_004023005.1|,COG5126	gi|426240859|ref|XP_004014311.1|,COG5059	gi|426241307|ref|XP_004014533.1|,COG5217	gi|426246867|ref|XP_004017209.1|,COG5126	gi|426216102|ref|XP_004002306.1|,COG5126	gi|426224434|ref|XP_004006375.1|,COG5022	gi|426236997|ref|XP_004012448.1|,COG5019	gi|426229099|ref|XP_004008630.1|,COG5126	gi|426215224|ref|XP_004001874.1|,COG5069	gi|426224422|ref|XP_004006369.1|,COG5022	gi|426252498|ref|XP_004019948.1|,COG5069	gi|426238081|ref|XP_004012986.1|,COG5023	gi|426258007|ref|XP_004022611.1|,COG5069	gi|426226394|ref|XP_004007329.1|,COG5019	gi|426223422|ref|XP_004005874.1|,COG5126	gi|426234560|ref|XP_004011262.1|,COG5069	gi|426235224|ref|XP_004011588.1|,COG5069	gi|426221250|ref|XP_004004823.1|,COG5022	gi|426218198|ref|XP_004003336.1|,COG5069	gi|426234355|ref|XP_004011161.1|,COG5022	gi|426222850|ref|XP_004005595.1|,COG5184	gi|223635222|sp|B3VSB7.1|HPCL1_SHEEP,COG5126	gi|426230638|ref|XP_004009372.1|,COG5022	gi|426225235|ref|XP_004006772.1|,COG5126	gi|426236831|ref|XP_004012369.1|,COG5184	gi|426238293|ref|XP_004013089.1|,COG5234	gi|254692798|ref|NP_001157066.1|,COG5126	gi|426221840|ref|XP_004005114.1|,COG5184	gi|426238687|ref|XP_004013280.1|,COG5022	gi|426217882|ref|XP_004003181.1|,COG5277	gi|426230765|ref|XP_004009429.1|,COG5059	gi|426227092|ref|XP_004007661.1|,COG5069	gi|426222393|ref|XP_004005377.1|,COG5059	gi|426238889|ref|XP_004013371.1|,COG5069	gi|426221484|ref|XP_004004940.1|,COG5126	gi|426234223|ref|XP_004011097.1|,COG5069	gi|426246755|ref|XP_004017155.1|,COG5022	gi|426240567|ref|XP_004014170.1|,COG5022	gi|426255638|ref|XP_004021455.1|,COG5184	gi|426230328|ref|XP_004009226.1|,COG5022	gi|426232734|ref|XP_004010376.1|,COG5022	gi|426230113|ref|XP_004009125.1|,COG5126	gi|426233008|ref|XP_004010509.1|,COG5126	gi|426239748|ref|XP_004013781.1|,COG5059	gi|426250973|ref|XP_004019206.1|,COG5069	gi|426252769|ref|XP_004020075.1|,COG5059	gi|426248086|ref|XP_004017796.1|,COG5059
